# Supplementary material for: Selective and catalytic carbon dioxide and heteroallene activation mediated by cerium N-heterocyclic carbene complexes
Source: Chem Sci. 2018 Sep 10;9(42):8035–45. doi: 10.1039/c8sc03312a (PMC6262539; doi:10.1039/c8sc03312a)
Supplement: Supplementary file 2 [file SC-009-C8SC03312A-s002.cif]

# Electronic Supplementary Material (ESI) for Chemical Science.
# This journal is © The Royal Society of Chemistry 2018

####################################################################### 
# 
# This file contains crystal structure data downloaded from the 
# Cambridge Structural Database (CSD) hosted by the Cambridge 
# Crystallographic Data Centre (CCDC).
# 
# Full information about CCDC data access policies and citation 
# guidelines are available at http://www.ccdc.cam.ac.uk/access/V1 
# 
# Audit and citation data items may have been added by the CCDC. 
# Please retain this information to preserve the provenance of 
# this file and to allow appropriate attribution of the data. 
# 
#######################################################################

data_p17049_077_mono_sq
_audit_block_doi                 10.5072/ccdc.csd.cc209f70
_database_code_depnum_ccdc_archive 'CCDC 1856101'
loop_
_citation_id
_citation_doi
_citation_year
1 10.1039/C8SC03312A 2018
_audit_update_record             
;
2018-07-15 deposited with the CCDC.
2018-10-05 downloaded from the CCDC.
;
_audit_creation_date             2017-08-30
_audit_creation_method           
;
Olex2 1.2
(compiled 2017.08.10 svn.r3458 for OlexSys, GUI svn.r5381)
;
_shelx_SHELXL_version_number     2014/7
_chemical_name_common            ?
_chemical_name_systematic        ?
_chemical_formula_moiety         '0.5(C60 H87 Ce N6 O3), 0.5(C6 H14)'
_chemical_formula_sum            'C33 H50.50 Ce0.50 N3 O1.50'
_chemical_formula_weight         583.32
_chemical_melting_point          ?
_chemical_oxdiff_formula         'C50 H50 O3 N6 Ce1'
loop_
_atom_type_symbol
_atom_type_description
_atom_type_scat_dispersion_real
_atom_type_scat_dispersion_imag
_atom_type_scat_source
C C 0.0033 0.0016 'International Tables Vol C Tables 4.2.6.8 and 6.1.1.4'
H H 0.0000 0.0000 'International Tables Vol C Tables 4.2.6.8 and 6.1.1.4'
Ce Ce -0.2486 2.6331 'International Tables Vol C Tables 4.2.6.8 and 6.1.1.4'
N N 0.0061 0.0033 'International Tables Vol C Tables 4.2.6.8 and 6.1.1.4'
O O 0.0106 0.0060 'International Tables Vol C Tables 4.2.6.8 and 6.1.1.4'

_shelx_space_group_comment       
;
The symmetry employed for this shelxl refinement is uniquely defined
by the following loop, which should always be used as a source of
symmetry information in preference to the above space-group names.
They are only intended as comments.
;
_space_group_crystal_system      monoclinic
_space_group_IT_number           14
_space_group_name_H-M_alt        'P 1 21/c 1'
_space_group_name_Hall           '-P 2ybc'
loop_
_space_group_symop_operation_xyz
'x, y, z'
'-x, y+1/2, -z+1/2'
'-x, -y, -z'
'x, -y-1/2, z-1/2'

_cell_length_a                   18.8567(3)
_cell_length_b                   20.0714(4)
_cell_length_c                   19.2011(4)
_cell_angle_alpha                90
_cell_angle_beta                 102.741(2)
_cell_angle_gamma                90
_cell_volume                     7088.3(2)
_cell_formula_units_Z            8
_cell_measurement_reflns_used    12014
_cell_measurement_temperature    293(2)
_cell_measurement_theta_max      25.3340
_cell_measurement_theta_min      3.3410
_shelx_estimated_absorpt_T_max   ?
_shelx_estimated_absorpt_T_min   ?
_exptl_absorpt_coefficient_mu    0.685
_exptl_absorpt_correction_T_max  0.960
_exptl_absorpt_correction_T_min  0.922
_exptl_absorpt_correction_type   analytical
_exptl_absorpt_process_details   
;
CrysAlisPro 1.171.38.46 (Rigaku Oxford Diffraction, 2015)
Analytical numeric absorption correction using a multifaceted crystal
			model based on expressions derived by R.C. Clark & J.S. Reid.
(Clark, R. C. & Reid, J. S. (1995). Acta Cryst. A51, 887-897)
Empirical absorption correction using spherical harmonics,
 implemented in SCALE3 ABSPACK scaling algorithm.
;
_exptl_absorpt_special_details   ?
_exptl_crystal_colour            'clear intense yellow'
_exptl_crystal_density_diffrn    1.093
_exptl_crystal_density_meas      ?
_exptl_crystal_density_method    ?
_exptl_crystal_description       block
_exptl_crystal_F_000             2484
loop_
_exptl_crystal_face_index_h
_exptl_crystal_face_index_k
_exptl_crystal_face_index_l
_exptl_crystal_face_perp_dist
0 -23 -16 0.0898
0 23 16 0.0898
26 0 -9 0.1799
-26 0 9 0.1799
-1 19 -19 0.0935
1 -19 19 0.0935

_exptl_crystal_size_max          0.387
_exptl_crystal_size_mid          0.206
_exptl_crystal_size_min          0.18
loop_
_exptl_oxdiff_crystal_face_indexfrac_h
_exptl_oxdiff_crystal_face_indexfrac_k
_exptl_oxdiff_crystal_face_indexfrac_l
_exptl_oxdiff_crystal_face_x
_exptl_oxdiff_crystal_face_y
_exptl_oxdiff_crystal_face_z
-0.0120 -22.9731 -15.9739 -0.8041 0.5044 0.3536
0.0120 22.9731 15.9739 0.8041 -0.5044 -0.3536
25.9888 -0.0166 -8.9930 0.2417 -0.1325 0.9454
-25.9888 0.0166 8.9930 -0.2417 0.1325 -0.9454
-1.0025 18.9613 -18.9968 -0.4196 -0.8958 0.0335
1.0025 -18.9613 18.9968 0.4196 0.8958 -0.0335

_exptl_transmission_factor_max   ?
_exptl_transmission_factor_min   ?
_diffrn_reflns_av_R_equivalents  0.0748
_diffrn_reflns_av_unetI/netI     0.0818
_diffrn_reflns_Laue_measured_fraction_full 0.998
_diffrn_reflns_Laue_measured_fraction_max 0.986
_diffrn_reflns_limit_h_max       23
_diffrn_reflns_limit_h_min       -24
_diffrn_reflns_limit_k_max       25
_diffrn_reflns_limit_k_min       -24
_diffrn_reflns_limit_l_max       24
_diffrn_reflns_limit_l_min       -24
_diffrn_reflns_number            73360
_diffrn_reflns_point_group_measured_fraction_full 0.998
_diffrn_reflns_point_group_measured_fraction_max 0.986
_diffrn_reflns_theta_full        25.242
_diffrn_reflns_theta_max         27.485
_diffrn_reflns_theta_min         2.923
_diffrn_ambient_temperature      293(2)
_diffrn_detector                 'CCD plate'
_diffrn_detector_area_resol_mean 16.1042
_diffrn_detector_type            Eos
_diffrn_measured_fraction_theta_full 0.998
_diffrn_measured_fraction_theta_max 0.986
_diffrn_measurement_details      
;
List of Runs (angles in degrees, time in seconds):

  # Type    Start    End  Width  t~exp~   \w     \q     \k     \f   Frames
#--------------------------------------------------------------------------
  1  \w    -38.00  37.00   1.00   20.00    --  -16.47  19.00 -90.00   75
  2  \w    -24.00  10.00   1.00   20.00    --  -16.47 -99.00   0.00   34
  3  \w    -18.00  19.00   1.00   20.00    --  -16.47 -99.00-150.00   37
  4  \w    -85.00   5.00   1.00   20.00    --  -16.47 -37.00  90.00   90
  5  \w    -91.00 -34.00   1.00   20.00    --  -16.47-179.00-180.00   57
  6  \w     -8.00  87.00   1.00   20.00    --   18.03  77.00  90.00   95
  7  \w     21.00  48.00   1.00   20.00    --   18.03  57.00 -30.00   27
  8  \w      6.00  33.00   1.00   20.00    --   18.03  57.00 -90.00   27
  9  \w     35.00  90.00   1.00   20.00    --   18.03 179.00  90.00   55
;
_diffrn_measurement_device       'four-circle diffractometer'
_diffrn_measurement_device_type  'Xcalibur, Eos'
_diffrn_measurement_method       '\w scans'
_diffrn_orient_matrix_type       
'CrysAlisPro convention (1999,Acta A55,543-557)'
_diffrn_orient_matrix_UB_11      0.0207294000
_diffrn_orient_matrix_UB_12      0.0120378000
_diffrn_orient_matrix_UB_13      0.0330082000
_diffrn_orient_matrix_UB_21      0.0000371000
_diffrn_orient_matrix_UB_22      -0.0323162000
_diffrn_orient_matrix_UB_23      0.0148973000
_diffrn_orient_matrix_UB_31      0.0325206000
_diffrn_orient_matrix_UB_32      -0.0076688000
_diffrn_orient_matrix_UB_33      -0.0111336000
_diffrn_radiation_monochromator  graphite
_diffrn_radiation_probe          x-ray
_diffrn_radiation_type           MoK\a
_diffrn_radiation_wavelength     0.71073
_diffrn_source                   'fine-focus sealed X-ray tube'
_diffrn_source_type              'Enhance (Mo) X-ray Source'
_reflns_Friedel_coverage         0.000
_reflns_Friedel_fraction_full    .
_reflns_Friedel_fraction_max     .
_reflns_number_gt                11616
_reflns_number_total             16030
_reflns_odcompleteness_completeness 98.52
_reflns_odcompleteness_iscentric 1
_reflns_odcompleteness_theta     27.42
_reflns_special_details          
;
 Reflections were merged by SHELXL according to the crystal
 class for the calculation of statistics and refinement.
 
 Structure factors included contributions from the .fab file.
 
 _reflns_Friedel_fraction is defined as the number of unique
 Friedel pairs measured divided by the number that would be
 possible theoretically, ignoring centric projections and
 systematic absences.
;
_reflns_threshold_expression     'I > 2\s(I)'
_computing_cell_refinement       'CrysAlisPro 1.171.38.46 (Rigaku OD, 2015)'
_computing_data_collection       'CrysAlisPro 1.171.38.46 (Rigaku OD, 2015)'
_computing_data_reduction        'CrysAlisPro 1.171.38.46 (Rigaku OD, 2015)'
_computing_molecular_graphics    'Olex2 (Dolomanov et al., 2009)'
_computing_publication_material  'Olex2 (Dolomanov et al., 2009)'
_computing_structure_refinement  'ShelXL (Sheldrick, 2015)'
_computing_structure_solution    'ShelXT (Sheldrick, 2015)'
_refine_diff_density_max         8.466
_refine_diff_density_min         -4.415
_refine_diff_density_rms         0.141
_refine_ls_extinction_coef       .
_refine_ls_extinction_method     none
_refine_ls_goodness_of_fit_ref   1.041
_refine_ls_hydrogen_treatment    constr
_refine_ls_matrix_type           full
_refine_ls_number_parameters     773
_refine_ls_number_reflns         16030
_refine_ls_number_restraints     172
_refine_ls_R_factor_all          0.1309
_refine_ls_R_factor_gt           0.0975
_refine_ls_restrained_S_all      1.041
_refine_ls_shift/su_max          0.001
_refine_ls_shift/su_mean         0.000
_refine_ls_structure_factor_coef Fsqd
_refine_ls_weighting_details     
'w=1/[\s^2^(Fo^2^)+(0.0649P)^2^+67.6649P] where P=(Fo^2^+2Fc^2^)/3'
_refine_ls_weighting_scheme      calc
_refine_ls_wR_factor_gt          0.2069
_refine_ls_wR_factor_ref         0.2261
_refine_special_details          
;
C(181)/C(182)/C(183) were positionally disordered over two positions 
and were split into two parts and refined with an occupancy ratio of 0.4:0.6. 
In addition, the thermal parameters were restrained using the RIGU command, 
and the bond angles were restrained through the use of the SADI command. 
C(381)/C(382)/C(383) were positionally disordered over two positions 
and were split into two parts and refined with an occupancy ratio of 0.4:0.6. 
In addition, the thermal parameters were set to be similar by use of the 
RIGU command, 
and the bond angles were restrained through the use of the SADI command. 
;
_olex2_refinement_description    
;
1. Fixed Uiso
 At 1.2 times of:
  All C(H) groups, All C(H,H) groups
 At 1.5 times of:
  All C(H,H,H) groups
2. Restrained distances
 C185-C183 \\sim C185-C181 \\sim C183-C181 \\sim C184-C182 \\sim C184-C186
 with sigma of 0.04
 C180-C18 \\sim C180-C185 \\sim C180-C183 \\sim C180-C181 \\sim C180-C184 \\sim
C180-C182 \\sim C180-
 C186
 with sigma of 0.02
 C383-C385 \\sim C383-C381 \\sim C385-C381 \\sim C382-C386
 with sigma of 0.04
 C380-C38 \\sim C380-C383 \\sim C380-C385 \\sim C380-C381 \\sim C380-C384 \\sim
C380-C382 \\sim C380-
 C386
 with sigma of 0.02
3. Rigid body (RIGU) restrains
 C185, C183, C181, C185, C180, C183, C180, C181, C180, C180, C18
 with sigma for 1-2 distances of 0.004 and sigma for 1-3 distances of 0.004
 C184, C182, C186, C184, C180, C182, C180, C186, C180, C180, C18
 with sigma for 1-2 distances of 0.004 and sigma for 1-3 distances of 0.004
 C185, C383, C183, C181, C385, C381, C185, C180, C183, C180, C181, C180, C383,
 C380, C385, C380, C381, C380, C380, C38
 with sigma for 1-2 distances of 0.004 and sigma for 1-3 distances of 0.004
 C184, C182, C186, C384, C382, C386, C184, C180, C182, C180, C186, C180, C384,
 C380, C382, C380, C386, C380, C380, C38, C180, C18
 with sigma for 1-2 distances of 0.004 and sigma for 1-3 distances of 0.004
4. Others
 Sof(C184)=Sof(H18J)=Sof(H18K)=Sof(H18L)=Sof(C182)=Sof(H18M)=Sof(H18N)=
 Sof(H18O)=Sof(C186)=Sof(H18P)=Sof(H18Q)=Sof(H18R)=1-FVAR(1)
 Sof(C185)=Sof(H18A)=Sof(H18B)=Sof(H18C)=Sof(C183)=Sof(H18D)=Sof(H18E)=
 Sof(H18F)=Sof(C181)=Sof(H18G)=Sof(H18H)=Sof(H18I)=FVAR(1)
 Sof(C384)=Sof(H38J)=Sof(H38K)=Sof(H38L)=Sof(C382)=Sof(H38M)=Sof(H38N)=
 Sof(H38O)=Sof(C386)=Sof(H38P)=Sof(H38Q)=Sof(H38R)=1-FVAR(2)
 Sof(C383)=Sof(H38A)=Sof(H38B)=Sof(H38C)=Sof(C385)=Sof(H38D)=Sof(H38E)=
 Sof(H38F)=Sof(C381)=Sof(H38G)=Sof(H38H)=Sof(H38I)=FVAR(2)
5.a Ternary CH refined with riding coordinates:
 C50(H50), C70(H70), C60(H60)
5.b Secondary CH2 refined with riding coordinates:
 C502(H50D,H50E), C501(H50F,H50G), C503(H50H,H50I), C504(H50M,H50N)
5.c Aromatic/amide H refined with riding coordinates:
 C12(H12), C32(H32), C13(H13), C33(H33), C39(H39), C19(H19), C17(H17),
 C37(H37), C23(H23), C27(H27), C29(H29), C22(H22)
5.d Idealised Me refined as rotating group:
 C162(H16A,H16B,H16C), C51(H51A,H51B,H51C), C161(H16D,H16E,H16F), C262(H26A,
 H26B,H26C), C363(H36A,H36B,H36C), C62(H62A,H62B,H62C), C72(H72A,H72B,H72C),
 C163(H16G,H16H,H16I), C52(H52A,H52B,H52C), C362(H36D,H36E,H36F), C261(H26D,
 H26E,H26F), C61(H61A,H61B,H61C), C361(H36G,H36H,H36I), C71(H71A,H71B,H71C),
 C263(H26G,H26H,H26I), C283(H28A,H28B,H28C), C282(H28D,H28E,H28F), C281(H28G,
 H28H,H28I), C500(H50A,H50B,H50C), C185(H18A,H18B,H18C), C383(H38A,H38B,H38C),
 C183(H18D,H18E,H18F), C181(H18G,H18H,H18I), C385(H38D,H38E,H38F), C381(H38G,
 H38H,H38I), C505(H50J,H50K,H50L), C184(H18J,H18K,H18L), C182(H18M,H18N,H18O),
 C186(H18P,H18Q,H18R), C384(H38J,H38K,H38L), C382(H38M,H38N,H38O), C386(H38P,
 H38Q,H38R)
;
_atom_sites_solution_hydrogens   geom
_atom_sites_solution_primary     dual
_atom_sites_solution_secondary   ?
loop_
_atom_site_label
_atom_site_type_symbol
_atom_site_fract_x
_atom_site_fract_y
_atom_site_fract_z
_atom_site_U_iso_or_equiv
_atom_site_adp_type
_atom_site_occupancy
_atom_site_site_symmetry_order
_atom_site_calc_flag
_atom_site_refinement_flags_posn
_atom_site_refinement_flags_adp
_atom_site_refinement_flags_occupancy
_atom_site_disorder_assembly
_atom_site_disorder_group
Ce01 Ce 0.25293(2) 0.51025(2) 0.50731(2) 0.02889(13) Uani 1 1 d . . . . .
O1 O 0.1780(2) 0.4250(2) 0.5345(2) 0.0256(9) Uani 1 1 d . . . . .
O3 O 0.3535(2) 0.5148(2) 0.5981(2) 0.0272(10) Uani 1 1 d . . . . .
O2 O 0.2764(3) 0.6033(3) 0.4478(3) 0.0368(12) Uani 1 1 d . . . . .
N1 N 0.0919(3) 0.5231(3) 0.5787(3) 0.0227(11) Uani 1 1 d . . . . .
N6 N 0.4279(3) 0.4297(3) 0.5220(3) 0.0258(11) Uani 1 1 d . . . . .
N3 N 0.1927(3) 0.5561(3) 0.3184(3) 0.0336(13) Uani 1 1 d . . . . .
N2 N 0.0787(3) 0.6072(3) 0.5081(3) 0.0245(11) Uani 1 1 d . . . . .
N5 N 0.3969(3) 0.4448(3) 0.4096(3) 0.0284(12) Uani 1 1 d . . . . .
C11 C 0.1289(3) 0.5611(3) 0.5397(3) 0.0230(13) Uani 1 1 d . . . . .
N4 N 0.1615(3) 0.4543(3) 0.3269(3) 0.0384(14) Uani 1 1 d . . . . .
C35 C 0.3943(3) 0.4664(3) 0.6327(4) 0.0249(13) Uani 1 1 d . . . . .
C15 C 0.1585(3) 0.4166(3) 0.5961(3) 0.0231(13) Uani 1 1 d . . . . .
C36 C 0.4036(3) 0.4577(3) 0.7079(3) 0.0258(13) Uani 1 1 d . . . . .
C34 C 0.4291(3) 0.4211(3) 0.5963(3) 0.0244(13) Uani 1 1 d . . . . .
C12 C 0.0206(3) 0.5458(3) 0.5707(3) 0.0257(13) Uani 1 1 d . . . . .
H12 H -0.0149 0.5279 0.5921 0.031 Uiso 1 1 calc R . . . .
C21 C 0.1818(3) 0.5060(3) 0.3693(3) 0.0269(13) Uani 1 1 d . . . . .
C26 C 0.2690(3) 0.7149(3) 0.4029(3) 0.0273(14) Uani 1 1 d . . . . .
C32 C 0.4905(3) 0.4217(3) 0.4950(3) 0.0273(14) Uani 1 1 d . . . . .
H32 H 0.5369 0.4115 0.5211 0.033 Uiso 1 1 calc R . . . .
C13 C 0.0128(3) 0.5977(3) 0.5269(3) 0.0287(14) Uani 1 1 d . . . . .
H13 H -0.0291 0.6230 0.5117 0.034 Uiso 1 1 calc R . . . .
C33 C 0.4711(4) 0.4313(3) 0.4251(4) 0.0309(15) Uani 1 1 d . . . . .
H33 H 0.5011 0.4295 0.3927 0.037 Uiso 1 1 calc R . . . .
C39 C 0.4682(3) 0.3668(3) 0.6306(4) 0.0275(14) Uani 1 1 d . . . . .
H39 H 0.4893 0.3370 0.6041 0.033 Uiso 1 1 calc R . . . .
C16 C 0.1748(3) 0.3578(3) 0.6387(3) 0.0254(13) Uani 1 1 d . . . . .
C160 C 0.2112(4) 0.2984(3) 0.6112(4) 0.0299(14) Uani 1 1 d . . . . .
C31 C 0.3687(3) 0.4446(3) 0.4689(3) 0.0279(14) Uani 1 1 d . . . . .
C25 C 0.2527(4) 0.6457(4) 0.3968(4) 0.0323(15) Uani 1 1 d . . . . .
C19 C 0.1027(3) 0.4629(3) 0.6897(3) 0.0259(13) Uani 1 1 d . . . . .
H19 H 0.0785 0.4981 0.7057 0.031 Uiso 1 1 calc R . . . .
C24 C 0.2087(4) 0.6240(3) 0.3328(3) 0.0296(14) Uani 1 1 d . . . . .
C17 C 0.1571(3) 0.3567(3) 0.7052(3) 0.0280(14) Uani 1 1 d . . . . .
H17 H 0.1697 0.3188 0.7331 0.034 Uiso 1 1 calc R . . . .
C38 C 0.4762(3) 0.3567(3) 0.7026(4) 0.0311(14) Uani 1 1 d D U . . .
C37 C 0.4440(3) 0.4027(3) 0.7393(3) 0.0274(14) Uani 1 1 d . . . . .
H37 H 0.4495 0.3967 0.7882 0.033 Uiso 1 1 calc R . . . .
C162 C 0.2861(4) 0.3172(4) 0.5984(4) 0.0372(17) Uani 1 1 d . . . . .
H16A H 0.2807 0.3513 0.5625 0.056 Uiso 1 1 calc GR . . . .
H16B H 0.3083 0.2786 0.5826 0.056 Uiso 1 1 calc GR . . . .
H16C H 0.3163 0.3334 0.6420 0.056 Uiso 1 1 calc GR . . . .
C50 C 0.0921(4) 0.6568(3) 0.4574(4) 0.0306(15) Uani 1 1 d . . . . .
H50 H 0.1433 0.6536 0.4548 0.037 Uiso 1 1 calc R . . . .
C14 C 0.1189(3) 0.4669(3) 0.6227(3) 0.0250(13) Uani 1 1 d . . . . .
C260 C 0.3183(4) 0.7436(4) 0.4723(4) 0.0363(16) Uani 1 1 d . . . . .
C18 C 0.1218(3) 0.4078(4) 0.7331(3) 0.0298(14) Uani 1 1 d D U . . .
C23 C 0.1586(4) 0.4627(4) 0.2563(4) 0.0358(16) Uani 1 1 d . . . . .
H23 H 0.1453 0.4316 0.2199 0.043 Uiso 1 1 calc R . . . .
C51 C 0.0459(4) 0.6430(4) 0.3834(4) 0.0389(17) Uani 1 1 d . . . . .
H51A H 0.0560 0.5990 0.3686 0.058 Uiso 1 1 calc GR . . . .
H51B H 0.0571 0.6750 0.3503 0.058 Uiso 1 1 calc GR . . . .
H51C H -0.0046 0.6463 0.3845 0.058 Uiso 1 1 calc GR . . . .
C70 C 0.3541(4) 0.4596(4) 0.3368(3) 0.0327(16) Uani 1 1 d . . . . .
H70 H 0.3025 0.4610 0.3383 0.039 Uiso 1 1 calc R . . . .
C161 C 0.1628(4) 0.2729(4) 0.5402(4) 0.0345(16) Uani 1 1 d . . . . .
H16D H 0.1179 0.2561 0.5490 0.052 Uiso 1 1 calc GR . . . .
H16E H 0.1876 0.2380 0.5211 0.052 Uiso 1 1 calc GR . . . .
H16F H 0.1528 0.3090 0.5066 0.052 Uiso 1 1 calc GR . . . .
C27 C 0.2371(4) 0.7574(4) 0.3491(4) 0.0329(15) Uani 1 1 d . . . . .
H27 H 0.2476 0.8026 0.3549 0.039 Uiso 1 1 calc R . . . .
C262 C 0.3915(4) 0.7060(4) 0.4918(4) 0.0433(19) Uani 1 1 d . . . . .
H26A H 0.3830 0.6608 0.5040 0.065 Uiso 1 1 calc GR . . . .
H26B H 0.4228 0.7274 0.5319 0.065 Uiso 1 1 calc GR . . . .
H26C H 0.4143 0.7065 0.4518 0.065 Uiso 1 1 calc GR . . . .
C28 C 0.1896(4) 0.7370(4) 0.2861(4) 0.0345(16) Uani 1 1 d . . . . .
C360 C 0.3711(4) 0.5083(4) 0.7531(4) 0.0328(15) Uani 1 1 d . . . . .
C363 C 0.2874(3) 0.5098(4) 0.7278(4) 0.0345(15) Uani 1 1 d . . . . .
H36A H 0.2746 0.5274 0.6802 0.052 Uiso 1 1 calc GR . . . .
H36B H 0.2671 0.5375 0.7592 0.052 Uiso 1 1 calc GR . . . .
H36C H 0.2686 0.4654 0.7282 0.052 Uiso 1 1 calc GR . . . .
C29 C 0.1762(4) 0.6692(4) 0.2789(4) 0.0362(16) Uani 1 1 d . . . . .
H29 H 0.1452 0.6532 0.2378 0.043 Uiso 1 1 calc R . . . .
C22 C 0.1802(4) 0.5286(5) 0.2503(4) 0.048(2) Uani 1 1 d . . . . .
H22 H 0.1853 0.5500 0.2087 0.057 Uiso 1 1 calc R . . . .
C62 C 0.2094(5) 0.3417(4) 0.3624(5) 0.048(2) Uani 1 1 d . . . . .
H62A H 0.2183 0.3345 0.3156 0.071 Uiso 1 1 calc GR . . . .
H62B H 0.1987 0.2999 0.3821 0.071 Uiso 1 1 calc GR . . . .
H62C H 0.2517 0.3611 0.3927 0.071 Uiso 1 1 calc GR . . . .
C60 C 0.1453(4) 0.3884(4) 0.3572(4) 0.0390(17) Uani 1 1 d . . . . .
H60 H 0.1384 0.3961 0.4057 0.047 Uiso 1 1 calc R . . . .
C72 C 0.3757(4) 0.5278(4) 0.3139(4) 0.045(2) Uani 1 1 d . . . . .
H72A H 0.3654 0.5611 0.3463 0.067 Uiso 1 1 calc GR . . . .
H72B H 0.3486 0.5374 0.2665 0.067 Uiso 1 1 calc GR . . . .
H72C H 0.4267 0.5281 0.3145 0.067 Uiso 1 1 calc GR . . . .
C180 C 0.1074(4) 0.4053(4) 0.8086(3) 0.0391(16) Uani 1 1 d D U . . .
C163 C 0.2222(5) 0.2400(4) 0.6635(4) 0.048(2) Uani 1 1 d . . . . .
H16G H 0.2536 0.2534 0.7077 0.072 Uiso 1 1 calc GR . . . .
H16H H 0.2438 0.2034 0.6435 0.072 Uiso 1 1 calc GR . . . .
H16I H 0.1760 0.2265 0.6721 0.072 Uiso 1 1 calc GR . . . .
C52 C 0.0785(4) 0.7271(4) 0.4810(5) 0.0443(19) Uani 1 1 d . . . . .
H52A H 0.0279 0.7324 0.4808 0.066 Uiso 1 1 calc GR . . . .
H52B H 0.0922 0.7587 0.4487 0.066 Uiso 1 1 calc GR . . . .
H52C H 0.1069 0.7347 0.5283 0.066 Uiso 1 1 calc GR . . . .
C362 C 0.4030(4) 0.5769(4) 0.7468(4) 0.0398(17) Uani 1 1 d . . . . .
H36D H 0.4548 0.5753 0.7637 0.060 Uiso 1 1 calc GR . . . .
H36E H 0.3828 0.6082 0.7749 0.060 Uiso 1 1 calc GR . . . .
H36F H 0.3916 0.5907 0.6977 0.060 Uiso 1 1 calc GR . . . .
C280 C 0.1555(4) 0.7874(4) 0.2288(4) 0.0419(18) Uani 1 1 d . . . . .
C261 C 0.2798(4) 0.7368(5) 0.5345(4) 0.047(2) Uani 1 1 d . . . . .
H26D H 0.2316 0.7548 0.5207 0.071 Uiso 1 1 calc GR . . . .
H26E H 0.3066 0.7608 0.5751 0.071 Uiso 1 1 calc GR . . . .
H26F H 0.2772 0.6906 0.5466 0.071 Uiso 1 1 calc GR . . . .
C380 C 0.5158(4) 0.2955(4) 0.7394(4) 0.0446(17) Uani 1 1 d D U . . .
C61 C 0.0754(4) 0.3600(5) 0.3133(5) 0.055(2) Uani 1 1 d . . . . .
H61A H 0.0375 0.3927 0.3088 0.083 Uiso 1 1 calc GR . . . .
H61B H 0.0620 0.3211 0.3365 0.083 Uiso 1 1 calc GR . . . .
H61C H 0.0821 0.3482 0.2667 0.083 Uiso 1 1 calc GR . . . .
C361 C 0.3880(5) 0.4886(4) 0.8328(4) 0.0473(19) Uani 1 1 d . . . . .
H36G H 0.3682 0.4453 0.8379 0.071 Uiso 1 1 calc GR . . . .
H36H H 0.3667 0.5206 0.8592 0.071 Uiso 1 1 calc GR . . . .
H36I H 0.4397 0.4877 0.8508 0.071 Uiso 1 1 calc GR . . . .
C71 C 0.3645(4) 0.4058(5) 0.2849(4) 0.050(2) Uani 1 1 d . . . . .
H71A H 0.4129 0.4086 0.2767 0.075 Uiso 1 1 calc GR . . . .
H71B H 0.3298 0.4118 0.2406 0.075 Uiso 1 1 calc GR . . . .
H71C H 0.3576 0.3630 0.3045 0.075 Uiso 1 1 calc GR . . . .
C263 C 0.3366(5) 0.8177(4) 0.4642(5) 0.053(2) Uani 1 1 d . . . . .
H26G H 0.3593 0.8228 0.4244 0.080 Uiso 1 1 calc GR . . . .
H26H H 0.3692 0.8328 0.5070 0.080 Uiso 1 1 calc GR . . . .
H26I H 0.2927 0.8435 0.4561 0.080 Uiso 1 1 calc GR . . . .
C283 C 0.0895(5) 0.7579(5) 0.1765(5) 0.057(2) Uani 1 1 d . . . . .
H28A H 0.1045 0.7199 0.1530 0.085 Uiso 1 1 calc GR . . . .
H28B H 0.0692 0.7909 0.1415 0.085 Uiso 1 1 calc GR . . . .
H28C H 0.0535 0.7446 0.2021 0.085 Uiso 1 1 calc GR . . . .
C282 C 0.2118(5) 0.8079(5) 0.1876(5) 0.064(3) Uani 1 1 d . . . . .
H28D H 0.2544 0.8240 0.2203 0.096 Uiso 1 1 calc GR . . . .
H28E H 0.1923 0.8424 0.1543 0.096 Uiso 1 1 calc GR . . . .
H28F H 0.2245 0.7701 0.1622 0.096 Uiso 1 1 calc GR . . . .
C281 C 0.1295(5) 0.8482(4) 0.2623(5) 0.060(3) Uani 1 1 d . . . . .
H28G H 0.0931 0.8353 0.2877 0.091 Uiso 1 1 calc GR . . . .
H28H H 0.1091 0.8796 0.2256 0.091 Uiso 1 1 calc GR . . . .
H28I H 0.1697 0.8683 0.2949 0.091 Uiso 1 1 calc GR . . . .
C500 C 0.3848(7) 0.2493(7) 0.4397(7) 0.093(4) Uani 1 1 d . . . . .
H50A H 0.3462 0.2354 0.4010 0.140 Uiso 1 1 calc GR . . . .
H50B H 0.4204 0.2736 0.4212 0.140 Uiso 1 1 calc GR . . . .
H50C H 0.3654 0.2774 0.4714 0.140 Uiso 1 1 calc GR . . . .
C185 C 0.1232(8) 0.3393(6) 0.8456(7) 0.052(3) Uani 0.633(12) 1 d D U P A 1
H18A H 0.0920 0.3058 0.8193 0.077 Uiso 0.633(12) 1 calc GR . P A 1
H18B H 0.1147 0.3424 0.8930 0.077 Uiso 0.633(12) 1 calc GR . P A 1
H18C H 0.1730 0.3274 0.8483 0.077 Uiso 0.633(12) 1 calc GR . P A 1
C383 C 0.5943(6) 0.2946(9) 0.7339(10) 0.053(4) Uani 0.574(13) 1 d D U P B 1
H38A H 0.5973 0.3033 0.6855 0.079 Uiso 0.574(13) 1 calc GR . P B 1
H38B H 0.6150 0.2517 0.7483 0.079 Uiso 0.574(13) 1 calc GR . P B 1
H38C H 0.6207 0.3283 0.7646 0.079 Uiso 0.574(13) 1 calc GR . P B 1
C183 C 0.0271(6) 0.4237(7) 0.8067(7) 0.048(3) Uani 0.633(12) 1 d D U P A 1
H18D H 0.0156 0.4654 0.7824 0.072 Uiso 0.633(12) 1 calc GR . P A 1
H18E H 0.0202 0.4274 0.8546 0.072 Uiso 0.633(12) 1 calc GR . P A 1
H18F H -0.0042 0.3895 0.7819 0.072 Uiso 0.633(12) 1 calc GR . P A 1
C502 C 0.3722(8) 0.1399(7) 0.5026(8) 0.100(4) Uani 1 1 d . . . . .
H50D H 0.3380 0.1245 0.4603 0.120 Uiso 1 1 calc R . . . .
H50E H 0.3443 0.1629 0.5321 0.120 Uiso 1 1 calc R . . . .
C501 C 0.4199(8) 0.1887(7) 0.4800(8) 0.099(4) Uani 1 1 d . . . . .
H50F H 0.4475 0.1659 0.4501 0.119 Uiso 1 1 calc R . . . .
H50G H 0.4544 0.2040 0.5221 0.119 Uiso 1 1 calc R . . . .
C503 C 0.4052(11) 0.0812(8) 0.5421(10) 0.131(6) Uani 1 1 d . . . . .
H50H H 0.4387 0.0959 0.5852 0.158 Uiso 1 1 calc R . . . .
H50I H 0.4333 0.0577 0.5132 0.158 Uiso 1 1 calc R . . . .
C181 C 0.1523(8) 0.4604(7) 0.8545(6) 0.053(4) Uani 0.633(12) 1 d D U P A 1
H18G H 0.2032 0.4513 0.8598 0.079 Uiso 0.633(12) 1 calc GR . P A 1
H18H H 0.1406 0.4614 0.9007 0.079 Uiso 0.633(12) 1 calc GR . P A 1
H18I H 0.1409 0.5028 0.8315 0.079 Uiso 0.633(12) 1 calc GR . P A 1
C385 C 0.4788(8) 0.2327(7) 0.6989(9) 0.061(4) Uani 0.574(13) 1 d D U P B 1
H38D H 0.4284 0.2317 0.7011 0.092 Uiso 0.574(13) 1 calc GR . P B 1
H38E H 0.5025 0.1933 0.7207 0.092 Uiso 0.574(13) 1 calc GR . P B 1
H38F H 0.4826 0.2347 0.6499 0.092 Uiso 0.574(13) 1 calc GR . P B 1
C381 C 0.5084(9) 0.2847(8) 0.8158(7) 0.061(4) Uani 0.574(13) 1 d D U P B 1
H38G H 0.5294 0.3218 0.8447 0.092 Uiso 0.574(13) 1 calc GR . P B 1
H38H H 0.5332 0.2445 0.8342 0.092 Uiso 0.574(13) 1 calc GR . P B 1
H38I H 0.4579 0.2811 0.8168 0.092 Uiso 0.574(13) 1 calc GR . P B 1
C505 C 0.3862(12) -0.0230(12) 0.6007(11) 0.176(9) Uani 1 1 d . . . . .
H50J H 0.4133 -0.0469 0.5719 0.264 Uiso 1 1 calc GR . . . .
H50K H 0.3494 -0.0515 0.6118 0.264 Uiso 1 1 calc GR . . . .
H50L H 0.4184 -0.0088 0.6441 0.264 Uiso 1 1 calc GR . . . .
C504 C 0.3527(15) 0.0340(11) 0.5623(13) 0.194(11) Uani 1 1 d . . . . .
H50M H 0.3247 0.0573 0.5914 0.233 Uiso 1 1 calc R . . . .
H50N H 0.3192 0.0191 0.5193 0.233 Uiso 1 1 calc R . . . .
C184 C 0.0669(12) 0.3401(9) 0.8139(12) 0.052(5) Uani 0.367(12) 1 d D U P A 2
H18J H 0.0200 0.3417 0.7820 0.077 Uiso 0.367(12) 1 calc GR . P A 2
H18K H 0.0611 0.3343 0.8620 0.077 Uiso 0.367(12) 1 calc GR . P A 2
H18L H 0.0943 0.3035 0.8012 0.077 Uiso 0.367(12) 1 calc GR . P A 2
C182 C 0.0645(14) 0.4638(9) 0.8247(12) 0.053(5) Uani 0.367(12) 1 d D U P A 2
H18M H 0.0928 0.5037 0.8254 0.080 Uiso 0.367(12) 1 calc GR . P A 2
H18N H 0.0527 0.4577 0.8704 0.080 Uiso 0.367(12) 1 calc GR . P A 2
H18O H 0.0205 0.4676 0.7885 0.080 Uiso 0.367(12) 1 calc GR . P A 2
C186 C 0.1823(9) 0.3996(14) 0.8605(11) 0.054(5) Uani 0.367(12) 1 d D U P A 2
H18P H 0.2014 0.3556 0.8575 0.081 Uiso 0.367(12) 1 calc GR . P A 2
H18Q H 0.1772 0.4078 0.9083 0.081 Uiso 0.367(12) 1 calc GR . P A 2
H18R H 0.2150 0.4317 0.8478 0.081 Uiso 0.367(12) 1 calc GR . P A 2
C384 C 0.5699(13) 0.2682(13) 0.6983(13) 0.061(5) Uani 0.426(13) 1 d D U P B 2
H38J H 0.5441 0.2444 0.6571 0.091 Uiso 0.426(13) 1 calc GR . P B 2
H38K H 0.6031 0.2386 0.7285 0.091 Uiso 0.426(13) 1 calc GR . P B 2
H38L H 0.5964 0.3044 0.6835 0.091 Uiso 0.426(13) 1 calc GR . P B 2
C382 C 0.5679(12) 0.3204(11) 0.8091(10) 0.069(6) Uani 0.426(13) 1 d D U P B 2
H38M H 0.5950 0.3582 0.7984 0.103 Uiso 0.426(13) 1 calc GR . P B 2
H38N H 0.6010 0.2854 0.8288 0.103 Uiso 0.426(13) 1 calc GR . P B 2
H38O H 0.5400 0.3331 0.8432 0.103 Uiso 0.426(13) 1 calc GR . P B 2
C386 C 0.4656(11) 0.2442(10) 0.7591(14) 0.068(6) Uani 0.426(13) 1 d D U P B 2
H38P H 0.4370 0.2642 0.7892 0.102 Uiso 0.426(13) 1 calc GR . P B 2
H38Q H 0.4937 0.2082 0.7843 0.102 Uiso 0.426(13) 1 calc GR . P B 2
H38R H 0.4341 0.2274 0.7166 0.102 Uiso 0.426(13) 1 calc GR . P B 2

loop_
_atom_site_aniso_label
_atom_site_aniso_U_11
_atom_site_aniso_U_22
_atom_site_aniso_U_33
_atom_site_aniso_U_23
_atom_site_aniso_U_13
_atom_site_aniso_U_12
Ce01 0.01843(18) 0.0401(2) 0.0270(2) 0.01549(17) 0.00241(13) 0.00584(16)
O1 0.024(2) 0.026(2) 0.027(2) 0.0020(18) 0.0076(17) 0.0047(18)
O3 0.023(2) 0.020(2) 0.035(2) 0.0050(19) -0.0004(17) 0.0042(17)
O2 0.031(3) 0.037(3) 0.037(3) 0.003(2) -0.004(2) 0.004(2)
N1 0.023(2) 0.018(3) 0.026(3) -0.003(2) 0.002(2) 0.000(2)
N6 0.020(3) 0.025(3) 0.030(3) 0.007(2) 0.001(2) 0.005(2)
N3 0.031(3) 0.036(3) 0.029(3) -0.003(3) -0.004(2) 0.000(2)
N2 0.021(3) 0.022(3) 0.029(3) -0.002(2) 0.001(2) -0.001(2)
N5 0.022(3) 0.035(3) 0.028(3) 0.008(2) 0.003(2) -0.003(2)
C11 0.024(3) 0.016(3) 0.026(3) -0.002(2) -0.001(2) -0.004(2)
N4 0.035(3) 0.040(4) 0.037(3) -0.003(3) 0.000(3) 0.003(3)
C35 0.015(3) 0.019(3) 0.038(4) 0.006(3) 0.000(2) -0.002(2)
C15 0.021(3) 0.024(3) 0.022(3) -0.002(2) -0.001(2) 0.001(2)
C36 0.018(3) 0.024(3) 0.032(3) -0.003(3) -0.002(2) 0.001(2)
C34 0.018(3) 0.029(4) 0.024(3) 0.007(3) 0.001(2) -0.001(2)
C12 0.023(3) 0.022(3) 0.031(3) -0.002(3) 0.006(2) 0.002(2)
C21 0.023(3) 0.025(3) 0.032(3) -0.009(3) 0.004(2) -0.002(2)
C26 0.026(3) 0.026(4) 0.028(3) 0.001(3) 0.002(2) 0.002(3)
C32 0.024(3) 0.025(4) 0.031(3) 0.001(3) 0.004(3) 0.003(2)
C13 0.024(3) 0.031(4) 0.029(3) -0.011(3) 0.002(2) 0.003(3)
C33 0.027(3) 0.028(4) 0.037(4) 0.003(3) 0.008(3) 0.004(3)
C39 0.023(3) 0.025(4) 0.033(4) 0.003(3) 0.002(3) 0.003(2)
C16 0.022(3) 0.019(3) 0.033(3) -0.001(3) 0.001(2) 0.001(2)
C160 0.029(3) 0.025(4) 0.034(4) 0.001(3) 0.004(3) 0.005(3)
C31 0.025(3) 0.026(4) 0.029(3) 0.009(3) -0.001(3) -0.002(3)
C25 0.033(4) 0.035(4) 0.029(4) 0.008(3) 0.007(3) 0.011(3)
C19 0.022(3) 0.023(3) 0.032(3) -0.005(3) 0.005(2) -0.001(2)
C24 0.041(4) 0.023(4) 0.026(3) -0.004(3) 0.011(3) -0.004(3)
C17 0.025(3) 0.027(4) 0.030(3) 0.008(3) 0.003(3) 0.001(3)
C38 0.026(3) 0.032(3) 0.032(3) 0.009(3) 0.001(3) 0.008(3)
C37 0.026(3) 0.031(4) 0.023(3) 0.002(3) 0.001(2) 0.002(3)
C162 0.031(4) 0.036(4) 0.043(4) -0.003(3) 0.005(3) 0.009(3)
C50 0.028(3) 0.019(3) 0.041(4) 0.006(3) 0.001(3) -0.001(3)
C14 0.015(3) 0.028(3) 0.028(3) 0.000(3) -0.004(2) -0.003(2)
C260 0.037(4) 0.035(4) 0.035(4) -0.007(3) 0.004(3) 0.000(3)
C18 0.025(3) 0.035(4) 0.029(3) 0.002(3) 0.005(2) -0.004(3)
C23 0.045(4) 0.035(4) 0.022(3) -0.005(3) -0.003(3) -0.007(3)
C51 0.037(4) 0.042(5) 0.035(4) 0.010(3) 0.001(3) -0.009(3)
C70 0.023(3) 0.046(4) 0.026(3) 0.013(3) -0.001(3) -0.005(3)
C161 0.035(4) 0.027(4) 0.041(4) -0.003(3) 0.008(3) 0.002(3)
C27 0.031(4) 0.023(4) 0.044(4) 0.000(3) 0.006(3) 0.001(3)
C262 0.030(4) 0.047(5) 0.049(5) 0.002(4) 0.000(3) 0.003(3)
C28 0.036(4) 0.035(4) 0.032(4) 0.009(3) 0.007(3) 0.005(3)
C360 0.027(3) 0.036(4) 0.033(3) -0.004(3) 0.002(3) 0.000(3)
C363 0.024(3) 0.031(4) 0.049(4) -0.009(3) 0.010(3) -0.001(3)
C29 0.035(4) 0.040(4) 0.031(4) 0.004(3) 0.002(3) 0.003(3)
C22 0.046(5) 0.062(6) 0.033(4) 0.000(4) 0.004(3) 0.009(4)
C62 0.051(5) 0.031(4) 0.063(6) -0.002(4) 0.017(4) -0.007(4)
C60 0.042(4) 0.029(4) 0.046(4) -0.004(3) 0.011(3) -0.009(3)
C72 0.030(4) 0.060(6) 0.039(4) 0.019(4) -0.001(3) -0.003(3)
C180 0.047(4) 0.045(4) 0.027(3) 0.002(3) 0.010(3) -0.005(3)
C163 0.059(5) 0.041(5) 0.045(5) 0.006(4) 0.013(4) 0.017(4)
C52 0.040(4) 0.027(4) 0.063(5) 0.008(4) 0.004(4) 0.002(3)
C362 0.034(4) 0.032(4) 0.051(5) -0.008(3) 0.005(3) -0.006(3)
C280 0.041(4) 0.040(5) 0.044(4) 0.013(4) 0.008(3) 0.012(3)
C261 0.040(4) 0.056(6) 0.044(5) -0.018(4) 0.005(3) -0.002(4)
C380 0.047(4) 0.041(4) 0.044(4) 0.021(3) 0.006(3) 0.020(3)
C61 0.040(5) 0.063(6) 0.061(6) -0.004(5) 0.008(4) -0.019(4)
C361 0.050(5) 0.052(5) 0.039(4) -0.007(4) 0.007(3) 0.005(4)
C71 0.042(4) 0.077(7) 0.030(4) -0.004(4) 0.006(3) -0.004(4)
C263 0.063(6) 0.032(5) 0.059(6) -0.008(4) 0.000(4) -0.007(4)
C283 0.065(6) 0.049(5) 0.047(5) 0.012(4) -0.008(4) 0.017(4)
C282 0.063(6) 0.073(7) 0.059(6) 0.037(5) 0.016(5) 0.009(5)
C281 0.060(6) 0.040(5) 0.071(6) 0.004(5) -0.006(5) 0.022(4)
C500 0.106(10) 0.091(10) 0.089(9) -0.004(7) 0.033(8) 0.029(8)
C185 0.073(9) 0.055(6) 0.034(6) 0.009(5) 0.026(6) 0.007(5)
C383 0.047(6) 0.048(9) 0.062(10) 0.025(7) 0.008(5) 0.023(5)
C183 0.052(5) 0.061(8) 0.035(6) 0.004(6) 0.018(4) 0.002(5)
C502 0.128(12) 0.090(10) 0.091(10) -0.013(8) 0.046(9) -0.003(9)
C501 0.096(10) 0.091(10) 0.108(11) -0.006(8) 0.014(8) -0.009(8)
C503 0.170(17) 0.090(12) 0.134(14) 0.012(11) 0.032(13) -0.025(12)
C181 0.070(8) 0.063(7) 0.026(5) 0.000(5) 0.010(5) -0.013(6)
C385 0.064(8) 0.039(6) 0.074(9) 0.014(5) 0.000(7) 0.017(5)
C381 0.075(10) 0.057(9) 0.053(6) 0.027(5) 0.017(6) 0.034(7)
C505 0.160(19) 0.21(3) 0.143(18) 0.041(17) 0.009(14) 0.020(18)
C504 0.27(3) 0.131(18) 0.18(2) 0.070(17) 0.05(2) -0.01(2)
C184 0.062(11) 0.055(8) 0.044(11) 0.003(7) 0.026(9) -0.009(7)
C182 0.072(11) 0.057(8) 0.037(10) 0.007(7) 0.027(9) 0.005(8)
C186 0.056(7) 0.071(14) 0.034(8) 0.003(8) 0.007(6) -0.005(7)
C384 0.061(10) 0.057(12) 0.065(10) 0.023(8) 0.015(8) 0.029(8)
C382 0.071(10) 0.065(11) 0.061(8) 0.020(7) -0.006(7) 0.026(8)
C386 0.067(9) 0.056(9) 0.082(14) 0.034(9) 0.018(9) 0.013(7)

_geom_special_details            
;
 All esds (except the esd in the dihedral angle between two l.s. planes)
 are estimated using the full covariance matrix.  The cell esds are taken
 into account individually in the estimation of esds in distances, angles
 and torsion angles; correlations between esds in cell parameters are only
 used when they are defined by crystal symmetry.  An approximate (isotropic)
 treatment of cell esds is used for estimating esds involving l.s. planes.
;
loop_
_geom_bond_atom_site_label_1
_geom_bond_atom_site_label_2
_geom_bond_distance
_geom_bond_site_symmetry_2
_geom_bond_publ_flag
Ce01 O1 2.349(4) . ?
Ce01 O3 2.277(4) . ?
Ce01 O2 2.283(5) . ?
Ce01 C11 2.747(6) . ?
Ce01 C21 2.694(6) . ?
Ce01 C31 2.785(7) . ?
O1 C15 1.325(7) . ?
O3 C35 1.323(7) . ?
O2 C25 1.300(8) . ?
N1 C11 1.365(8) . ?
N1 C12 1.396(8) . ?
N1 C14 1.434(8) . ?
N6 C34 1.434(8) . ?
N6 C32 1.399(8) . ?
N6 C31 1.368(8) . ?
N3 C21 1.448(9) . ?
N3 C24 1.410(9) . ?
N3 C22 1.392(9) . ?
N2 C11 1.366(8) . ?
N2 C13 1.381(8) . ?
N2 C50 1.453(8) . ?
N5 C33 1.391(8) . ?
N5 C31 1.360(8) . ?
N5 C70 1.482(8) . ?
N4 C21 1.323(9) . ?
N4 C23 1.357(9) . ?
N4 C60 1.503(10) . ?
C35 C36 1.427(9) . ?
C35 C34 1.395(9) . ?
C15 C16 1.430(9) . ?
C15 C14 1.415(9) . ?
C36 C37 1.399(9) . ?
C36 C360 1.549(9) . ?
C34 C39 1.397(9) . ?
C12 H12 0.9300 . ?
C12 C13 1.327(9) . ?
C26 C25 1.421(10) . ?
C26 C260 1.558(9) . ?
C26 C27 1.373(9) . ?
C32 H32 0.9300 . ?
C32 C33 1.325(9) . ?
C13 H13 0.9300 . ?
C33 H33 0.9300 . ?
C39 H39 0.9300 . ?
C39 C38 1.373(9) . ?
C16 C160 1.527(9) . ?
C16 C17 1.389(9) . ?
C160 C162 1.533(10) . ?
C160 C161 1.551(9) . ?
C160 C163 1.527(10) . ?
C25 C24 1.393(9) . ?
C19 H19 0.9300 . ?
C19 C14 1.388(9) . ?
C19 C18 1.385(9) . ?
C24 C29 1.410(10) . ?
C17 H17 0.9300 . ?
C17 C18 1.393(9) . ?
C38 C37 1.381(9) . ?
C38 C380 1.527(8) . ?
C37 H37 0.9300 . ?
C162 H16A 0.9600 . ?
C162 H16B 0.9600 . ?
C162 H16C 0.9600 . ?
C50 H50 0.9800 . ?
C50 C51 1.520(9) . ?
C50 C52 1.520(10) . ?
C260 C262 1.545(10) . ?
C260 C261 1.534(11) . ?
C260 C263 1.541(11) . ?
C18 C180 1.533(8) . ?
C23 H23 0.9300 . ?
C23 C22 1.395(12) . ?
C51 H51A 0.9600 . ?
C51 H51B 0.9600 . ?
C51 H51C 0.9600 . ?
C70 H70 0.9800 . ?
C70 C72 1.520(10) . ?
C70 C71 1.511(11) . ?
C161 H16D 0.9600 . ?
C161 H16E 0.9600 . ?
C161 H16F 0.9600 . ?
C27 H27 0.9300 . ?
C27 C28 1.399(10) . ?
C262 H26A 0.9600 . ?
C262 H26B 0.9600 . ?
C262 H26C 0.9600 . ?
C28 C29 1.384(10) . ?
C28 C280 1.527(10) . ?
C360 C363 1.544(9) . ?
C360 C362 1.519(10) . ?
C360 C361 1.543(10) . ?
C363 H36A 0.9600 . ?
C363 H36B 0.9600 . ?
C363 H36C 0.9600 . ?
C29 H29 0.9300 . ?
C22 H22 0.9300 . ?
C62 H62A 0.9600 . ?
C62 H62B 0.9600 . ?
C62 H62C 0.9600 . ?
C62 C60 1.515(11) . ?
C60 H60 0.9800 . ?
C60 C61 1.512(10) . ?
C72 H72A 0.9600 . ?
C72 H72B 0.9600 . ?
C72 H72C 0.9600 . ?
C180 C185 1.503(11) . ?
C180 C183 1.552(11) . ?
C180 C181 1.544(11) . ?
C180 C184 1.530(13) . ?
C180 C182 1.496(13) . ?
C180 C186 1.542(13) . ?
C163 H16G 0.9600 . ?
C163 H16H 0.9600 . ?
C163 H16I 0.9600 . ?
C52 H52A 0.9600 . ?
C52 H52B 0.9600 . ?
C52 H52C 0.9600 . ?
C362 H36D 0.9600 . ?
C362 H36E 0.9600 . ?
C362 H36F 0.9600 . ?
C280 C283 1.535(12) . ?
C280 C282 1.515(11) . ?
C280 C281 1.511(12) . ?
C261 H26D 0.9600 . ?
C261 H26E 0.9600 . ?
C261 H26F 0.9600 . ?
C380 C383 1.507(11) . ?
C380 C385 1.564(12) . ?
C380 C381 1.519(11) . ?
C380 C384 1.522(13) . ?
C380 C382 1.558(13) . ?
C380 C386 1.504(13) . ?
C61 H61A 0.9600 . ?
C61 H61B 0.9600 . ?
C61 H61C 0.9600 . ?
C361 H36G 0.9600 . ?
C361 H36H 0.9600 . ?
C361 H36I 0.9600 . ?
C71 H71A 0.9600 . ?
C71 H71B 0.9600 . ?
C71 H71C 0.9600 . ?
C263 H26G 0.9600 . ?
C263 H26H 0.9600 . ?
C263 H26I 0.9600 . ?
C283 H28A 0.9600 . ?
C283 H28B 0.9600 . ?
C283 H28C 0.9600 . ?
C282 H28D 0.9600 . ?
C282 H28E 0.9600 . ?
C282 H28F 0.9600 . ?
C281 H28G 0.9600 . ?
C281 H28H 0.9600 . ?
C281 H28I 0.9600 . ?
C500 H50A 0.9600 . ?
C500 H50B 0.9600 . ?
C500 H50C 0.9600 . ?
C500 C501 1.514(17) . ?
C185 H18A 0.9600 . ?
C185 H18B 0.9600 . ?
C185 H18C 0.9600 . ?
C383 H38A 0.9600 . ?
C383 H38B 0.9600 . ?
C383 H38C 0.9600 . ?
C183 H18D 0.9600 . ?
C183 H18E 0.9600 . ?
C183 H18F 0.9600 . ?
C502 H50D 0.9700 . ?
C502 H50E 0.9700 . ?
C502 C501 1.459(18) . ?
C502 C503 1.46(2) . ?
C501 H50F 0.9700 . ?
C501 H50G 0.9700 . ?
C503 H50H 0.9700 . ?
C503 H50I 0.9700 . ?
C503 C504 1.48(2) . ?
C181 H18G 0.9600 . ?
C181 H18H 0.9600 . ?
C181 H18I 0.9600 . ?
C385 H38D 0.9600 . ?
C385 H38E 0.9600 . ?
C385 H38F 0.9600 . ?
C381 H38G 0.9600 . ?
C381 H38H 0.9600 . ?
C381 H38I 0.9600 . ?
C505 H50J 0.9600 . ?
C505 H50K 0.9600 . ?
C505 H50L 0.9600 . ?
C505 C504 1.43(2) . ?
C504 H50M 0.9700 . ?
C504 H50N 0.9700 . ?
C184 H18J 0.9600 . ?
C184 H18K 0.9600 . ?
C184 H18L 0.9600 . ?
C182 H18M 0.9600 . ?
C182 H18N 0.9600 . ?
C182 H18O 0.9600 . ?
C186 H18P 0.9600 . ?
C186 H18Q 0.9600 . ?
C186 H18R 0.9600 . ?
C384 H38J 0.9600 . ?
C384 H38K 0.9600 . ?
C384 H38L 0.9600 . ?
C382 H38M 0.9600 . ?
C382 H38N 0.9600 . ?
C382 H38O 0.9600 . ?
C386 H38P 0.9600 . ?
C386 H38Q 0.9600 . ?
C386 H38R 0.9600 . ?

loop_
_geom_angle_atom_site_label_1
_geom_angle_atom_site_label_2
_geom_angle_atom_site_label_3
_geom_angle
_geom_angle_site_symmetry_1
_geom_angle_site_symmetry_3
_geom_angle_publ_flag
O1 Ce01 C11 68.68(16) . . ?
O1 Ce01 C21 90.11(17) . . ?
O1 Ce01 C31 105.02(17) . . ?
O3 Ce01 O1 107.42(15) . . ?
O3 Ce01 O2 97.45(16) . . ?
O3 Ce01 C11 114.77(17) . . ?
O3 Ce01 C21 154.70(18) . . ?
O3 Ce01 C31 69.66(17) . . ?
O2 Ce01 O1 154.05(15) . . ?
O2 Ce01 C11 94.47(18) . . ?
O2 Ce01 C21 69.09(18) . . ?
O2 Ce01 C31 90.29(18) . . ?
C11 Ce01 C31 172.93(18) . . ?
C21 Ce01 C11 88.28(18) . . ?
C21 Ce01 C31 88.53(18) . . ?
C15 O1 Ce01 126.2(4) . . ?
C35 O3 Ce01 130.5(4) . . ?
C25 O2 Ce01 147.2(5) . . ?
C11 N1 C12 110.7(5) . . ?
C11 N1 C14 127.3(5) . . ?
C12 N1 C14 122.1(5) . . ?
C32 N6 C34 121.7(5) . . ?
C31 N6 C34 126.7(5) . . ?
C31 N6 C32 111.5(5) . . ?
C24 N3 C21 126.6(5) . . ?
C22 N3 C21 109.8(6) . . ?
C22 N3 C24 123.5(6) . . ?
C11 N2 C13 111.5(5) . . ?
C11 N2 C50 123.8(5) . . ?
C13 N2 C50 124.6(5) . . ?
C33 N5 C70 123.6(5) . . ?
C31 N5 C33 112.4(5) . . ?
C31 N5 C70 124.0(5) . . ?
N1 C11 Ce01 118.7(4) . . ?
N1 C11 N2 103.6(5) . . ?
N2 C11 Ce01 133.8(4) . . ?
C21 N4 C23 117.3(7) . . ?
C21 N4 C60 120.6(6) . . ?
C23 N4 C60 122.1(6) . . ?
O3 C35 C36 121.8(6) . . ?
O3 C35 C34 120.8(6) . . ?
C34 C35 C36 117.4(5) . . ?
O1 C15 C16 123.3(6) . . ?
O1 C15 C14 120.2(6) . . ?
C14 C15 C16 116.5(6) . . ?
C35 C36 C360 120.7(6) . . ?
C37 C36 C35 117.8(6) . . ?
C37 C36 C360 121.5(6) . . ?
C35 C34 N6 121.0(5) . . ?
C35 C34 C39 122.0(6) . . ?
C39 C34 N6 116.9(6) . . ?
N1 C12 H12 126.4 . . ?
C13 C12 N1 107.2(6) . . ?
C13 C12 H12 126.4 . . ?
N3 C21 Ce01 121.8(4) . . ?
N4 C21 Ce01 130.0(5) . . ?
N4 C21 N3 101.3(5) . . ?
C25 C26 C260 120.6(6) . . ?
C27 C26 C25 119.6(6) . . ?
C27 C26 C260 119.6(6) . . ?
N6 C32 H32 126.6 . . ?
C33 C32 N6 106.9(6) . . ?
C33 C32 H32 126.6 . . ?
N2 C13 H13 126.5 . . ?
C12 C13 N2 107.0(6) . . ?
C12 C13 H13 126.5 . . ?
N5 C33 H33 126.7 . . ?
C32 C33 N5 106.7(6) . . ?
C32 C33 H33 126.7 . . ?
C34 C39 H39 119.4 . . ?
C38 C39 C34 121.3(6) . . ?
C38 C39 H39 119.4 . . ?
C15 C16 C160 120.2(6) . . ?
C17 C16 C15 118.3(6) . . ?
C17 C16 C160 121.5(6) . . ?
C16 C160 C162 111.3(6) . . ?
C16 C160 C161 109.7(5) . . ?
C162 C160 C161 109.0(6) . . ?
C163 C160 C16 112.2(6) . . ?
C163 C160 C162 107.4(6) . . ?
C163 C160 C161 107.0(6) . . ?
N6 C31 Ce01 117.7(4) . . ?
N5 C31 Ce01 134.0(4) . . ?
N5 C31 N6 102.6(5) . . ?
O2 C25 C26 123.1(6) . . ?
O2 C25 C24 119.9(7) . . ?
C24 C25 C26 117.0(6) . . ?
C14 C19 H19 119.2 . . ?
C18 C19 H19 119.2 . . ?
C18 C19 C14 121.5(6) . . ?
N3 C24 C29 116.0(6) . . ?
C25 C24 N3 122.3(6) . . ?
C25 C24 C29 121.7(6) . . ?
C16 C17 H17 117.5 . . ?
C16 C17 C18 125.0(6) . . ?
C18 C17 H17 117.5 . . ?
C39 C38 C37 116.9(6) . . ?
C39 C38 C380 121.3(6) . . ?
C37 C38 C380 121.8(6) . . ?
C36 C37 H37 117.7 . . ?
C38 C37 C36 124.5(6) . . ?
C38 C37 H37 117.7 . . ?
C160 C162 H16A 109.5 . . ?
C160 C162 H16B 109.5 . . ?
C160 C162 H16C 109.5 . . ?
H16A C162 H16B 109.5 . . ?
H16A C162 H16C 109.5 . . ?
H16B C162 H16C 109.5 . . ?
N2 C50 H50 108.0 . . ?
N2 C50 C51 110.6(5) . . ?
N2 C50 C52 111.8(6) . . ?
C51 C50 H50 108.0 . . ?
C51 C50 C52 110.4(6) . . ?
C52 C50 H50 108.0 . . ?
C15 C14 N1 119.8(6) . . ?
C19 C14 N1 117.9(6) . . ?
C19 C14 C15 122.3(6) . . ?
C262 C260 C26 111.0(6) . . ?
C261 C260 C26 109.7(6) . . ?
C261 C260 C262 108.5(6) . . ?
C261 C260 C263 108.6(7) . . ?
C263 C260 C26 112.0(6) . . ?
C263 C260 C262 106.8(6) . . ?
C19 C18 C17 116.0(6) . . ?
C19 C18 C180 121.2(6) . . ?
C17 C18 C180 122.7(6) . . ?
N4 C23 H23 127.6 . . ?
N4 C23 C22 104.7(6) . . ?
C22 C23 H23 127.6 . . ?
C50 C51 H51A 109.5 . . ?
C50 C51 H51B 109.5 . . ?
C50 C51 H51C 109.5 . . ?
H51A C51 H51B 109.5 . . ?
H51A C51 H51C 109.5 . . ?
H51B C51 H51C 109.5 . . ?
N5 C70 H70 108.3 . . ?
N5 C70 C72 109.2(6) . . ?
N5 C70 C71 110.8(6) . . ?
C72 C70 H70 108.3 . . ?
C71 C70 H70 108.3 . . ?
C71 C70 C72 111.8(6) . . ?
C160 C161 H16D 109.5 . . ?
C160 C161 H16E 109.5 . . ?
C160 C161 H16F 109.5 . . ?
H16D C161 H16E 109.5 . . ?
H16D C161 H16F 109.5 . . ?
H16E C161 H16F 109.5 . . ?
C26 C27 H27 118.0 . . ?
C26 C27 C28 124.0(7) . . ?
C28 C27 H27 118.0 . . ?
C260 C262 H26A 109.5 . . ?
C260 C262 H26B 109.5 . . ?
C260 C262 H26C 109.5 . . ?
H26A C262 H26B 109.5 . . ?
H26A C262 H26C 109.5 . . ?
H26B C262 H26C 109.5 . . ?
C27 C28 C280 121.0(7) . . ?
C29 C28 C27 116.2(6) . . ?
C29 C28 C280 122.7(7) . . ?
C363 C360 C36 109.8(5) . . ?
C362 C360 C36 109.6(6) . . ?
C362 C360 C363 110.7(6) . . ?
C362 C360 C361 108.2(6) . . ?
C361 C360 C36 111.5(6) . . ?
C361 C360 C363 107.0(6) . . ?
C360 C363 H36A 109.5 . . ?
C360 C363 H36B 109.5 . . ?
C360 C363 H36C 109.5 . . ?
H36A C363 H36B 109.5 . . ?
H36A C363 H36C 109.5 . . ?
H36B C363 H36C 109.5 . . ?
C24 C29 H29 119.4 . . ?
C28 C29 C24 121.2(7) . . ?
C28 C29 H29 119.4 . . ?
N3 C22 C23 106.9(7) . . ?
N3 C22 H22 126.6 . . ?
C23 C22 H22 126.6 . . ?
H62A C62 H62B 109.5 . . ?
H62A C62 H62C 109.5 . . ?
H62B C62 H62C 109.5 . . ?
C60 C62 H62A 109.5 . . ?
C60 C62 H62B 109.5 . . ?
C60 C62 H62C 109.5 . . ?
N4 C60 C62 110.1(6) . . ?
N4 C60 H60 107.9 . . ?
N4 C60 C61 110.0(7) . . ?
C62 C60 H60 107.9 . . ?
C61 C60 C62 112.9(7) . . ?
C61 C60 H60 107.9 . . ?
C70 C72 H72A 109.5 . . ?
C70 C72 H72B 109.5 . . ?
C70 C72 H72C 109.5 . . ?
H72A C72 H72B 109.5 . . ?
H72A C72 H72C 109.5 . . ?
H72B C72 H72C 109.5 . . ?
C18 C180 C183 110.2(7) . . ?
C18 C180 C181 109.1(7) . . ?
C18 C180 C186 106.6(10) . . ?
C185 C180 C18 114.7(7) . . ?
C185 C180 C183 108.1(8) . . ?
C185 C180 C181 109.6(8) . . ?
C181 C180 C183 104.6(8) . . ?
C184 C180 C18 106.6(10) . . ?
C184 C180 C186 107.0(12) . . ?
C182 C180 C18 112.7(10) . . ?
C182 C180 C184 110.9(12) . . ?
C182 C180 C186 112.7(15) . . ?
C160 C163 H16G 109.5 . . ?
C160 C163 H16H 109.5 . . ?
C160 C163 H16I 109.5 . . ?
H16G C163 H16H 109.5 . . ?
H16G C163 H16I 109.5 . . ?
H16H C163 H16I 109.5 . . ?
C50 C52 H52A 109.5 . . ?
C50 C52 H52B 109.5 . . ?
C50 C52 H52C 109.5 . . ?
H52A C52 H52B 109.5 . . ?
H52A C52 H52C 109.5 . . ?
H52B C52 H52C 109.5 . . ?
C360 C362 H36D 109.5 . . ?
C360 C362 H36E 109.5 . . ?
C360 C362 H36F 109.5 . . ?
H36D C362 H36E 109.5 . . ?
H36D C362 H36F 109.5 . . ?
H36E C362 H36F 109.5 . . ?
C28 C280 C283 111.6(7) . . ?
C282 C280 C28 108.8(6) . . ?
C282 C280 C283 108.8(8) . . ?
C281 C280 C28 110.7(7) . . ?
C281 C280 C283 107.3(7) . . ?
C281 C280 C282 109.5(8) . . ?
C260 C261 H26D 109.5 . . ?
C260 C261 H26E 109.5 . . ?
C260 C261 H26F 109.5 . . ?
H26D C261 H26E 109.5 . . ?
H26D C261 H26F 109.5 . . ?
H26E C261 H26F 109.5 . . ?
C38 C380 C385 107.3(7) . . ?
C38 C380 C382 107.0(10) . . ?
C383 C380 C38 111.5(8) . . ?
C383 C380 C385 107.1(10) . . ?
C383 C380 C381 111.5(9) . . ?
C381 C380 C38 114.9(8) . . ?
C381 C380 C385 103.8(10) . . ?
C384 C380 C38 111.4(10) . . ?
C384 C380 C382 101.2(15) . . ?
C386 C380 C38 113.3(10) . . ?
C386 C380 C384 114.5(15) . . ?
C386 C380 C382 108.4(13) . . ?
C60 C61 H61A 109.5 . . ?
C60 C61 H61B 109.5 . . ?
C60 C61 H61C 109.5 . . ?
H61A C61 H61B 109.5 . . ?
H61A C61 H61C 109.5 . . ?
H61B C61 H61C 109.5 . . ?
C360 C361 H36G 109.5 . . ?
C360 C361 H36H 109.5 . . ?
C360 C361 H36I 109.5 . . ?
H36G C361 H36H 109.5 . . ?
H36G C361 H36I 109.5 . . ?
H36H C361 H36I 109.5 . . ?
C70 C71 H71A 109.5 . . ?
C70 C71 H71B 109.5 . . ?
C70 C71 H71C 109.5 . . ?
H71A C71 H71B 109.5 . . ?
H71A C71 H71C 109.5 . . ?
H71B C71 H71C 109.5 . . ?
C260 C263 H26G 109.5 . . ?
C260 C263 H26H 109.5 . . ?
C260 C263 H26I 109.5 . . ?
H26G C263 H26H 109.5 . . ?
H26G C263 H26I 109.5 . . ?
H26H C263 H26I 109.5 . . ?
C280 C283 H28A 109.5 . . ?
C280 C283 H28B 109.5 . . ?
C280 C283 H28C 109.5 . . ?
H28A C283 H28B 109.5 . . ?
H28A C283 H28C 109.5 . . ?
H28B C283 H28C 109.5 . . ?
C280 C282 H28D 109.5 . . ?
C280 C282 H28E 109.5 . . ?
C280 C282 H28F 109.5 . . ?
H28D C282 H28E 109.5 . . ?
H28D C282 H28F 109.5 . . ?
H28E C282 H28F 109.5 . . ?
C280 C281 H28G 109.5 . . ?
C280 C281 H28H 109.5 . . ?
C280 C281 H28I 109.5 . . ?
H28G C281 H28H 109.5 . . ?
H28G C281 H28I 109.5 . . ?
H28H C281 H28I 109.5 . . ?
H50A C500 H50B 109.5 . . ?
H50A C500 H50C 109.5 . . ?
H50B C500 H50C 109.5 . . ?
C501 C500 H50A 109.5 . . ?
C501 C500 H50B 109.5 . . ?
C501 C500 H50C 109.5 . . ?
C180 C185 H18A 109.5 . . ?
C180 C185 H18B 109.5 . . ?
C180 C185 H18C 109.5 . . ?
H18A C185 H18B 109.5 . . ?
H18A C185 H18C 109.5 . . ?
H18B C185 H18C 109.5 . . ?
C380 C383 H38A 109.5 . . ?
C380 C383 H38B 109.5 . . ?
C380 C383 H38C 109.5 . . ?
H38A C383 H38B 109.5 . . ?
H38A C383 H38C 109.5 . . ?
H38B C383 H38C 109.5 . . ?
C180 C183 H18D 109.5 . . ?
C180 C183 H18E 109.5 . . ?
C180 C183 H18F 109.5 . . ?
H18D C183 H18E 109.5 . . ?
H18D C183 H18F 109.5 . . ?
H18E C183 H18F 109.5 . . ?
H50D C502 H50E 107.1 . . ?
C501 C502 H50D 107.7 . . ?
C501 C502 H50E 107.7 . . ?
C501 C502 C503 118.3(14) . . ?
C503 C502 H50D 107.7 . . ?
C503 C502 H50E 107.7 . . ?
C500 C501 H50F 107.9 . . ?
C500 C501 H50G 107.9 . . ?
C502 C501 C500 117.5(13) . . ?
C502 C501 H50F 107.9 . . ?
C502 C501 H50G 107.9 . . ?
H50F C501 H50G 107.2 . . ?
C502 C503 H50H 108.6 . . ?
C502 C503 H50I 108.6 . . ?
C502 C503 C504 114.7(18) . . ?
H50H C503 H50I 107.6 . . ?
C504 C503 H50H 108.6 . . ?
C504 C503 H50I 108.6 . . ?
C180 C181 H18G 109.5 . . ?
C180 C181 H18H 109.5 . . ?
C180 C181 H18I 109.5 . . ?
H18G C181 H18H 109.5 . . ?
H18G C181 H18I 109.5 . . ?
H18H C181 H18I 109.5 . . ?
C380 C385 H38D 109.5 . . ?
C380 C385 H38E 109.5 . . ?
C380 C385 H38F 109.5 . . ?
H38D C385 H38E 109.5 . . ?
H38D C385 H38F 109.5 . . ?
H38E C385 H38F 109.5 . . ?
C380 C381 H38G 109.5 . . ?
C380 C381 H38H 109.5 . . ?
C380 C381 H38I 109.5 . . ?
H38G C381 H38H 109.5 . . ?
H38G C381 H38I 109.5 . . ?
H38H C381 H38I 109.5 . . ?
H50J C505 H50K 109.5 . . ?
H50J C505 H50L 109.5 . . ?
H50K C505 H50L 109.5 . . ?
C504 C505 H50J 109.5 . . ?
C504 C505 H50K 109.5 . . ?
C504 C505 H50L 109.5 . . ?
C503 C504 H50M 108.8 . . ?
C503 C504 H50N 108.8 . . ?
C505 C504 C503 114(2) . . ?
C505 C504 H50M 108.8 . . ?
C505 C504 H50N 108.8 . . ?
H50M C504 H50N 107.7 . . ?
C180 C184 H18J 109.5 . . ?
C180 C184 H18K 109.5 . . ?
C180 C184 H18L 109.5 . . ?
H18J C184 H18K 109.5 . . ?
H18J C184 H18L 109.5 . . ?
H18K C184 H18L 109.5 . . ?
C180 C182 H18M 109.5 . . ?
C180 C182 H18N 109.5 . . ?
C180 C182 H18O 109.5 . . ?
H18M C182 H18N 109.5 . . ?
H18M C182 H18O 109.5 . . ?
H18N C182 H18O 109.5 . . ?
C180 C186 H18P 109.5 . . ?
C180 C186 H18Q 109.5 . . ?
C180 C186 H18R 109.5 . . ?
H18P C186 H18Q 109.5 . . ?
H18P C186 H18R 109.5 . . ?
H18Q C186 H18R 109.5 . . ?
C380 C384 H38J 109.5 . . ?
C380 C384 H38K 109.5 . . ?
C380 C384 H38L 109.5 . . ?
H38J C384 H38K 109.5 . . ?
H38J C384 H38L 109.5 . . ?
H38K C384 H38L 109.5 . . ?
C380 C382 H38M 109.5 . . ?
C380 C382 H38N 109.5 . . ?
C380 C382 H38O 109.5 . . ?
H38M C382 H38N 109.5 . . ?
H38M C382 H38O 109.5 . . ?
H38N C382 H38O 109.5 . . ?
C380 C386 H38P 109.5 . . ?
C380 C386 H38Q 109.5 . . ?
C380 C386 H38R 109.5 . . ?
H38P C386 H38Q 109.5 . . ?
H38P C386 H38R 109.5 . . ?
H38Q C386 H38R 109.5 . . ?

_shelx_res_file                  
;
    p17049_077_mono_sq.res created by SHELXL-2014/7

TITL p17049_077_mono_a.res in P2(1)/c
REM Old TITL P17049_077_mono in Pc
REM SHELXT solution in P2(1)/c
REM R1 0.206, Rweak 0.069, Alpha 0.049, Orientation as input
REM Formula found by SHELXT: C60 N7 O3 Ce
CELL 0.71073 18.8567 20.0714 19.2011 90 102.741 90
ZERR 8 0.0003 0.0004 0.0004 0 0.002 0
LATT 1
SYMM -X,0.5+Y,0.5-Z
SFAC C H Ce N O
UNIT 264 404 4 24 12
SADI 0.04 C185 C183 C185 C181 C183 C181 C184 C182 C184 C186
SADI C180 C18 C180 C185 C180 C183 C180 C181 C180 C184 C180 C182 C180 C186
SADI 0.04 C383 C385 C383 C381 C385 C381 C382 C386
SADI C380 C38 C380 C383 C380 C385 C380 C381 C380 C384 C380 C382 C380 C386
RIGU C185 C183 C181 C185 C180 C183 C180 C181 C180 C180 C18
RIGU C184 C182 C186 C184 C180 C182 C180 C186 C180 C180 C18
RIGU C185 C383 C183 C181 C385 C381 C185 C180 C183 C180 C181 C180 C383 C380 =
 C385 C380 C381 C380 C380 C38
RIGU C184 C182 C186 C384 C382 C386 C184 C180 C182 C180 C186 C180 C384 C380 =
 C382 C380 C386 C380 C380 C38 C180 C18

L.S. 5 0 53
PLAN  20
BOND $H
list 4
ABIN
fmap 2
acta
REM <olex2.extras>
REM <HklSrc "%.\\P17049_077_mono.hkl">
REM </olex2.extras>

WGHT    0.064900   67.664894
FVAR       0.23836   0.63275   0.57352
CE01  3    0.252935    0.510246    0.507311    11.00000    0.01843    0.04009 =
         0.02695    0.01549    0.00241    0.00584
O1    5    0.178019    0.425029    0.534475    11.00000    0.02424    0.02621 =
         0.02737    0.00200    0.00757    0.00472
O3    5    0.353519    0.514797    0.598100    11.00000    0.02286    0.02046 =
         0.03528    0.00500   -0.00035    0.00420
O2    5    0.276392    0.603290    0.447814    11.00000    0.03074    0.03749 =
         0.03673    0.00272   -0.00447    0.00432
N1    4    0.091871    0.523076    0.578733    11.00000    0.02260    0.01829 =
         0.02587   -0.00318    0.00221    0.00045
N6    4    0.427918    0.429658    0.521952    11.00000    0.02033    0.02496 =
         0.03002    0.00746    0.00133    0.00470
N3    4    0.192696    0.556129    0.318428    11.00000    0.03103    0.03593 =
         0.02887   -0.00327   -0.00441    0.00036
N2    4    0.078681    0.607163    0.508082    11.00000    0.02099    0.02175 =
         0.02891   -0.00231    0.00122   -0.00115
N5    4    0.396886    0.444774    0.409577    11.00000    0.02157    0.03472 =
         0.02754    0.00827    0.00253   -0.00271
C11   1    0.128864    0.561122    0.539699    11.00000    0.02435    0.01565 =
         0.02624   -0.00225   -0.00057   -0.00394
N4    4    0.161453    0.454250    0.326944    11.00000    0.03483    0.03973 =
         0.03681   -0.00261   -0.00018    0.00297
C35   1    0.394347    0.466439    0.632736    11.00000    0.01536    0.01865 =
         0.03772    0.00598   -0.00029   -0.00171
C15   1    0.158510    0.416601    0.596110    11.00000    0.02061    0.02377 =
         0.02243   -0.00202   -0.00076    0.00070
C36   1    0.403645    0.457709    0.707947    11.00000    0.01772    0.02402 =
         0.03228   -0.00298   -0.00174    0.00113
C34   1    0.429090    0.421118    0.596330    11.00000    0.01765    0.02941 =
         0.02444    0.00745    0.00068   -0.00077
C12   1    0.020571    0.545824    0.570728    11.00000    0.02312    0.02236 =
         0.03143   -0.00162    0.00561    0.00221
AFIX  43
H12   2   -0.014854    0.527949    0.592130    11.00000   -1.20000
AFIX   0
C21   1    0.181767    0.506024    0.369319    11.00000    0.02314    0.02469 =
         0.03201   -0.00924    0.00404   -0.00159
C26   1    0.269029    0.714895    0.402893    11.00000    0.02557    0.02616 =
         0.02817    0.00132    0.00187    0.00245
C32   1    0.490543    0.421669    0.494980    11.00000    0.02449    0.02540 =
         0.03102    0.00128    0.00382    0.00252
AFIX  43
H32   2    0.536940    0.411520    0.521098    11.00000   -1.20000
AFIX   0
C13   1    0.012777    0.597732    0.526865    11.00000    0.02428    0.03086 =
         0.02905   -0.01090    0.00186    0.00308
AFIX  43
H13   2   -0.029135    0.622979    0.511653    11.00000   -1.20000
AFIX   0
C33   1    0.471067    0.431335    0.425106    11.00000    0.02747    0.02849 =
         0.03737    0.00288    0.00843    0.00363
AFIX  43
H33   2    0.501148    0.429492    0.392737    11.00000   -1.20000
AFIX   0
C39   1    0.468221    0.366816    0.630578    11.00000    0.02251    0.02498 =
         0.03302    0.00260    0.00187    0.00334
AFIX  43
H39   2    0.489300    0.336964    0.604088    11.00000   -1.20000
AFIX   0
C16   1    0.174794    0.357813    0.638665    11.00000    0.02160    0.01915 =
         0.03309   -0.00054    0.00101    0.00070
C160  1    0.211239    0.298403    0.611194    11.00000    0.02877    0.02547 =
         0.03428    0.00052    0.00430    0.00510
C31   1    0.368694    0.444590    0.468928    11.00000    0.02539    0.02637 =
         0.02881    0.00950   -0.00051   -0.00222
C25   1    0.252744    0.645742    0.396814    11.00000    0.03263    0.03529 =
         0.02922    0.00795    0.00706    0.01051
C19   1    0.102711    0.462887    0.689656    11.00000    0.02249    0.02265 =
         0.03194   -0.00533    0.00458   -0.00080
AFIX  43
H19   2    0.078461    0.498063    0.705717    11.00000   -1.20000
AFIX   0
C24   1    0.208736    0.624045    0.332769    11.00000    0.04150    0.02327 =
         0.02569   -0.00439    0.01116   -0.00424
C17   1    0.157095    0.356650    0.705150    11.00000    0.02512    0.02720 =
         0.03003    0.00753    0.00254    0.00080
AFIX  43
H17   2    0.169749    0.318846    0.733136    11.00000   -1.20000
AFIX   0
C38   1    0.476168    0.356660    0.702605    11.00000    0.02625    0.03247 =
         0.03220    0.00945    0.00135    0.00768
C37   1    0.443965    0.402705    0.739289    11.00000    0.02576    0.03144 =
         0.02276    0.00225    0.00085    0.00217
AFIX  43
H37   2    0.449466    0.396731    0.788221    11.00000   -1.20000
AFIX   0
C162  1    0.286145    0.317193    0.598403    11.00000    0.03077    0.03566 =
         0.04349   -0.00277    0.00451    0.00873
AFIX 137
H16A  2    0.280684    0.351286    0.562547    11.00000   -1.50000
H16B  2    0.308329    0.278641    0.582613    11.00000   -1.50000
H16C  2    0.316323    0.333416    0.642041    11.00000   -1.50000
AFIX   0
C50   1    0.092090    0.656819    0.457418    11.00000    0.02793    0.01948 =
         0.04132    0.00585    0.00074   -0.00093
AFIX  13
H50   2    0.143297    0.653621    0.454802    11.00000   -1.20000
AFIX   0
C14   1    0.118888    0.466852    0.622664    11.00000    0.01533    0.02800 =
         0.02779   -0.00030   -0.00379   -0.00325
C260  1    0.318342    0.743649    0.472311    11.00000    0.03697    0.03494 =
         0.03520   -0.00708    0.00427    0.00045
C18   1    0.121836    0.407782    0.733121    11.00000    0.02533    0.03483 =
         0.02863    0.00188    0.00465   -0.00419
C23   1    0.158625    0.462749    0.256287    11.00000    0.04546    0.03512 =
         0.02214   -0.00549   -0.00256   -0.00740
AFIX  43
H23   2    0.145253    0.431588    0.219912    11.00000   -1.20000
AFIX   0
C51   1    0.045884    0.643001    0.383393    11.00000    0.03691    0.04191 =
         0.03463    0.01047    0.00095   -0.00867
AFIX 137
H51A  2    0.056048    0.598981    0.368639    11.00000   -1.50000
H51B  2    0.057057    0.675026    0.350253    11.00000   -1.50000
H51C  2   -0.004639    0.646269    0.384532    11.00000   -1.50000
AFIX   0
C70   1    0.354097    0.459644    0.336759    11.00000    0.02341    0.04564 =
         0.02611    0.01271   -0.00093   -0.00519
AFIX  13
H70   2    0.302517    0.461016    0.338306    11.00000   -1.20000
AFIX   0
C161  1    0.162766    0.272947    0.540220    11.00000    0.03534    0.02655 =
         0.04136   -0.00272    0.00780    0.00225
AFIX 137
H16D  2    0.117897    0.256092    0.548998    11.00000   -1.50000
H16E  2    0.187634    0.238019    0.521128    11.00000   -1.50000
H16F  2    0.152754    0.308971    0.506591    11.00000   -1.50000
AFIX   0
C27   1    0.237067    0.757413    0.349081    11.00000    0.03095    0.02319 =
         0.04354    0.00006    0.00593    0.00052
AFIX  43
H27   2    0.247643    0.802599    0.354879    11.00000   -1.20000
AFIX   0
C262  1    0.391532    0.706007    0.491838    11.00000    0.03012    0.04664 =
         0.04917    0.00202    0.00015    0.00336
AFIX 137
H26A  2    0.383025    0.660762    0.504012    11.00000   -1.50000
H26B  2    0.422763    0.727360    0.531866    11.00000   -1.50000
H26C  2    0.414276    0.706512    0.451766    11.00000   -1.50000
AFIX   0
C28   1    0.189563    0.736960    0.286054    11.00000    0.03623    0.03517 =
         0.03181    0.00865    0.00690    0.00483
C360  1    0.371053    0.508343    0.753145    11.00000    0.02731    0.03578 =
         0.03321   -0.00362    0.00220   -0.00036
C363  1    0.287440    0.509787    0.727774    11.00000    0.02449    0.03096 =
         0.04890   -0.00943    0.00988   -0.00084
AFIX 137
H36A  2    0.274570    0.527417    0.680175    11.00000   -1.50000
H36B  2    0.267144    0.537466    0.759219    11.00000   -1.50000
H36C  2    0.268632    0.465375    0.728158    11.00000   -1.50000
AFIX   0
C29   1    0.176199    0.669212    0.278877    11.00000    0.03519    0.04045 =
         0.03063    0.00396    0.00212    0.00309
AFIX  43
H29   2    0.145195    0.653186    0.237763    11.00000   -1.20000
AFIX   0
C22   1    0.180222    0.528585    0.250289    11.00000    0.04571    0.06171 =
         0.03299   -0.00034    0.00405    0.00933
AFIX  43
H22   2    0.185311    0.549980    0.208707    11.00000   -1.20000
AFIX   0
C62   1    0.209392    0.341676    0.362396    11.00000    0.05149    0.03112 =
         0.06253   -0.00175    0.01745   -0.00716
AFIX 137
H62A  2    0.218346    0.334535    0.315648    11.00000   -1.50000
H62B  2    0.198742    0.299858    0.382108    11.00000   -1.50000
H62C  2    0.251698    0.361054    0.392706    11.00000   -1.50000
AFIX   0
C60   1    0.145310    0.388354    0.357229    11.00000    0.04224    0.02908 =
         0.04627   -0.00368    0.01092   -0.00909
AFIX  13
H60   2    0.138406    0.396145    0.405683    11.00000   -1.20000
AFIX   0
C72   1    0.375700    0.527823    0.313899    11.00000    0.02994    0.06033 =
         0.03921    0.01860   -0.00126   -0.00345
AFIX 137
H72A  2    0.365405    0.561053    0.346251    11.00000   -1.50000
H72B  2    0.348594    0.537387    0.266487    11.00000   -1.50000
H72C  2    0.426745    0.528092    0.314520    11.00000   -1.50000
AFIX   0
C180  1    0.107447    0.405333    0.808600    11.00000    0.04652    0.04451 =
         0.02713    0.00172    0.00985   -0.00520
C163  1    0.222168    0.240023    0.663466    11.00000    0.05868    0.04142 =
         0.04538    0.00594    0.01335    0.01712
AFIX 137
H16G  2    0.253595    0.253428    0.707651    11.00000   -1.50000
H16H  2    0.243772    0.203394    0.643541    11.00000   -1.50000
H16I  2    0.176006    0.226543    0.672070    11.00000   -1.50000
AFIX   0
C52   1    0.078540    0.727104    0.480992    11.00000    0.03958    0.02738 =
         0.06281    0.00835    0.00434    0.00165
AFIX 137
H52A  2    0.027893    0.732372    0.480784    11.00000   -1.50000
H52B  2    0.092223    0.758656    0.448740    11.00000   -1.50000
H52C  2    0.106947    0.734666    0.528337    11.00000   -1.50000
AFIX   0
C362  1    0.403015    0.576936    0.746786    11.00000    0.03400    0.03171 =
         0.05135   -0.00807    0.00455   -0.00557
AFIX 137
H36D  2    0.454837    0.575257    0.763719    11.00000   -1.50000
H36E  2    0.382794    0.608194    0.774917    11.00000   -1.50000
H36F  2    0.391620    0.590720    0.697703    11.00000   -1.50000
AFIX   0
C280  1    0.155466    0.787364    0.228840    11.00000    0.04095    0.03980 =
         0.04446    0.01284    0.00811    0.01168
C261  1    0.279840    0.736827    0.534502    11.00000    0.03995    0.05599 =
         0.04447   -0.01839    0.00539   -0.00181
AFIX 137
H26D  2    0.231594    0.754789    0.520667    11.00000   -1.50000
H26E  2    0.306627    0.760800    0.575137    11.00000   -1.50000
H26F  2    0.277208    0.690625    0.546612    11.00000   -1.50000
AFIX   0
C380  1    0.515845    0.295544    0.739427    11.00000    0.04702    0.04073 =
         0.04403    0.02068    0.00578    0.02001
C61   1    0.075357    0.359997    0.313298    11.00000    0.04010    0.06327 =
         0.06068   -0.00397    0.00774   -0.01881
AFIX 137
H61A  2    0.037477    0.392714    0.308764    11.00000   -1.50000
H61B  2    0.062028    0.321055    0.336480    11.00000   -1.50000
H61C  2    0.082138    0.348212    0.266748    11.00000   -1.50000
AFIX   0
C361  1    0.388036    0.488645    0.832798    11.00000    0.05005    0.05186 =
         0.03866   -0.00715    0.00694    0.00466
AFIX 137
H36G  2    0.368208    0.445330    0.837931    11.00000   -1.50000
H36H  2    0.366722    0.520630    0.859246    11.00000   -1.50000
H36I  2    0.439741    0.487723    0.850763    11.00000   -1.50000
AFIX   0
C71   1    0.364535    0.405834    0.284923    11.00000    0.04235    0.07709 =
         0.02972   -0.00421    0.00622   -0.00383
AFIX 137
H71A  2    0.412857    0.408589    0.276711    11.00000   -1.50000
H71B  2    0.329826    0.411761    0.240581    11.00000   -1.50000
H71C  2    0.357553    0.362960    0.304537    11.00000   -1.50000
AFIX   0
C263  1    0.336614    0.817667    0.464210    11.00000    0.06250    0.03155 =
         0.05938   -0.00835   -0.00044   -0.00744
AFIX 137
H26G  2    0.359341    0.822828    0.424448    11.00000   -1.50000
H26H  2    0.369167    0.832783    0.507006    11.00000   -1.50000
H26I  2    0.292720    0.843512    0.456128    11.00000   -1.50000
AFIX   0
C283  1    0.089484    0.757942    0.176459    11.00000    0.06450    0.04910 =
         0.04692    0.01166   -0.00782    0.01742
AFIX 137
H28A  2    0.104471    0.719904    0.153010    11.00000   -1.50000
H28B  2    0.069201    0.790912    0.141497    11.00000   -1.50000
H28C  2    0.053515    0.744611    0.202112    11.00000   -1.50000
AFIX   0
C282  1    0.211838    0.807855    0.187632    11.00000    0.06285    0.07273 =
         0.05882    0.03663    0.01650    0.00873
AFIX 137
H28D  2    0.254445    0.824029    0.220274    11.00000   -1.50000
H28E  2    0.192299    0.842419    0.154348    11.00000   -1.50000
H28F  2    0.224483    0.770101    0.162167    11.00000   -1.50000
AFIX   0
C281  1    0.129481    0.848205    0.262317    11.00000    0.06024    0.04008 =
         0.07145    0.00385   -0.00556    0.02173
AFIX 137
H28G  2    0.093092    0.835340    0.287660    11.00000   -1.50000
H28H  2    0.109106    0.879608    0.225635    11.00000   -1.50000
H28I  2    0.169738    0.868320    0.294924    11.00000   -1.50000
AFIX   0

C500  1    0.384778    0.249304    0.439700    11.00000    0.10581    0.09056 =
         0.08882   -0.00375    0.03329    0.02910
AFIX 137
H50A  2    0.346204    0.235394    0.400964    11.00000   -1.50000
H50B  2    0.420446    0.273558    0.421165    11.00000   -1.50000
H50C  2    0.365397    0.277411    0.471444    11.00000   -1.50000
AFIX   0

PART 1
C185  1    0.123212    0.339277    0.845649    21.00000    0.07268    0.05506 =
         0.03358    0.00881    0.02559    0.00687
AFIX 137
H18A  2    0.092002    0.305826    0.819311    21.00000   -1.50000
H18B  2    0.114653    0.342420    0.893006    21.00000   -1.50000
H18C  2    0.173049    0.327393    0.848293    21.00000   -1.50000
AFIX   0
C383  1    0.594322    0.294649    0.733944    31.00000    0.04651    0.04790 =
         0.06226    0.02460    0.00775    0.02323
AFIX 137
H38A  2    0.597274    0.303300    0.685493    31.00000   -1.50000
H38B  2    0.614975    0.251746    0.748269    31.00000   -1.50000
H38C  2    0.620719    0.328329    0.764577    31.00000   -1.50000
AFIX   0
C183  1    0.027081    0.423669    0.806676    21.00000    0.05237    0.06066 =
         0.03535    0.00371    0.01751    0.00218
AFIX 137
H18D  2    0.015570    0.465393    0.782370    21.00000   -1.50000
H18E  2    0.020210    0.427438    0.854593    21.00000   -1.50000
H18F  2   -0.004250    0.389516    0.781875    21.00000   -1.50000
AFIX   0

PART 0
C502  1    0.372177    0.139933    0.502629    11.00000    0.12769    0.09027 =
         0.09138   -0.01283    0.04638   -0.00334
AFIX  23
H50D  2    0.337972    0.124478    0.460327    11.00000   -1.20000
H50E  2    0.344271    0.162931    0.532075    11.00000   -1.20000
AFIX   0
C501  1    0.419931    0.188656    0.479964    11.00000    0.09571    0.09108 =
         0.10752   -0.00589    0.01365   -0.00940
AFIX  23
H50F  2    0.447525    0.165900    0.450058    11.00000   -1.20000
H50G  2    0.454388    0.204019    0.522136    11.00000   -1.20000
AFIX   0
C503  1    0.405222    0.081204    0.542133    11.00000    0.17025    0.08966 =
         0.13365    0.01232    0.03197   -0.02535
AFIX  23
H50H  2    0.438706    0.095947    0.585244    11.00000   -1.20000
H50I  2    0.433314    0.057691    0.513234    11.00000   -1.20000
AFIX   0

PART 1
C181  1    0.152286    0.460428    0.854466    21.00000    0.07036    0.06277 =
         0.02574   -0.00031    0.01039   -0.01290
AFIX 137
H18G  2    0.203183    0.451341    0.859779    21.00000   -1.50000
H18H  2    0.140611    0.461412    0.900657    21.00000   -1.50000
H18I  2    0.140937    0.502780    0.831475    21.00000   -1.50000
AFIX   0
C385  1    0.478775    0.232723    0.698874    31.00000    0.06408    0.03913 =
         0.07401    0.01435    0.00046    0.01697
AFIX 137
H38D  2    0.428427    0.231675    0.701107    31.00000   -1.50000
H38E  2    0.502543    0.193256    0.720737    31.00000   -1.50000
H38F  2    0.482594    0.234665    0.649879    31.00000   -1.50000
AFIX   0
C381  1    0.508397    0.284722    0.815800    31.00000    0.07498    0.05676 =
         0.05328    0.02697    0.01670    0.03423
AFIX 137
H38G  2    0.529437    0.321769    0.844727    31.00000   -1.50000
H38H  2    0.533182    0.244504    0.834150    31.00000   -1.50000
H38I  2    0.457866    0.281057    0.816781    31.00000   -1.50000
AFIX   0

PART 0
C505  1    0.386192   -0.022977    0.600664    11.00000    0.15959    0.21425 =
         0.14284    0.04114    0.00912    0.02044
AFIX 137
H50J  2    0.413288   -0.046884    0.571869    11.00000   -1.50000
H50K  2    0.349356   -0.051504    0.611802    11.00000   -1.50000
H50L  2    0.418393   -0.008805    0.644091    11.00000   -1.50000
AFIX   0
C504  1    0.352727    0.034033    0.562264    11.00000    0.27369    0.13070 =
         0.17777    0.06955    0.04693   -0.00520
AFIX  23
H50M  2    0.324712    0.057323    0.591399    11.00000   -1.20000
H50N  2    0.319191    0.019126    0.519260    11.00000   -1.20000
AFIX   0

PART 2
C184  1    0.066943    0.340113    0.813924   -21.00000    0.06210    0.05516 =
         0.04384    0.00281    0.02583   -0.00908
AFIX 137
H18J  2    0.019990    0.341652    0.781975   -21.00000   -1.50000
H18K  2    0.061128    0.334261    0.861973   -21.00000   -1.50000
H18L  2    0.094302    0.303512    0.801165   -21.00000   -1.50000
AFIX   0
C182  1    0.064522    0.463813    0.824660   -21.00000    0.07224    0.05748 =
         0.03739    0.00655    0.02734    0.00547
AFIX 137
H18M  2    0.092772    0.503695    0.825359   -21.00000   -1.50000
H18N  2    0.052736    0.457708    0.870394   -21.00000   -1.50000
H18O  2    0.020513    0.467561    0.788534   -21.00000   -1.50000
AFIX   0
C186  1    0.182336    0.399568    0.860460   -21.00000    0.05627    0.07077 =
         0.03415    0.00347    0.00690   -0.00457
AFIX 137
H18P  2    0.201442    0.355572    0.857546   -21.00000   -1.50000
H18Q  2    0.177162    0.407827    0.908335   -21.00000   -1.50000
H18R  2    0.215015    0.431716    0.847776   -21.00000   -1.50000
AFIX   0
C384  1    0.569853    0.268219    0.698330   -31.00000    0.06052    0.05747 =
         0.06475    0.02290    0.01494    0.02897
AFIX 137
H38J  2    0.544140    0.244385    0.657091   -31.00000   -1.50000
H38K  2    0.603130    0.238629    0.728492   -31.00000   -1.50000
H38L  2    0.596364    0.304403    0.683477   -31.00000   -1.50000
AFIX   0
C382  1    0.567947    0.320441    0.809140   -31.00000    0.07141    0.06506 =
         0.06081    0.01952   -0.00582    0.02550
AFIX 137
H38M  2    0.594992    0.358161    0.798448   -31.00000   -1.50000
H38N  2    0.600953    0.285361    0.828758   -31.00000   -1.50000
H38O  2    0.540006    0.333144    0.843176   -31.00000   -1.50000
AFIX   0
C386  1    0.465603    0.244186    0.759148   -31.00000    0.06705    0.05580 =
         0.08213    0.03387    0.01835    0.01256
AFIX 137
H38P  2    0.436979    0.264183    0.789155   -31.00000   -1.50000
H38Q  2    0.493702    0.208240    0.784297   -31.00000   -1.50000
H38R  2    0.434059    0.227350    0.716581   -31.00000   -1.50000
AFIX   0
HKLF 4

REM  p17049_077_mono_a.res in P2(1)/c
REM R1 =  0.0975 for   11616 Fo > 4sig(Fo)  and  0.1309 for all   16030 data
REM    773 parameters refined using    172 restraints

END

WGHT      0.0649     67.4786

REM Highest difference peak  8.466,  deepest hole -4.415,  1-sigma level  0.141
Q1    1   0.2491  0.4700  0.4930  11.00000  0.05    8.47
Q2    1   0.2502  0.5452  0.4903  11.00000  0.05    1.65
Q3    1   0.3005  0.6567  0.4401  11.00000  0.05    0.98
Q4    1   0.1419  0.4845  0.1910  11.00000  0.05    0.96
Q5    1   0.1193  0.3911  0.2728  11.00000  0.05    0.92
Q6    1   0.1759  0.5079  0.3153  11.00000  0.05    0.92
Q7    1   0.2391  0.5627  0.5427  11.00000  0.05    0.88
Q8    1   0.1890  0.3476  0.3082  11.00000  0.05    0.85
Q9    1   0.1986  0.5870  0.2270  11.00000  0.05    0.83
Q10   1   0.0811  0.3574  0.2159  11.00000  0.05    0.77
Q11   1   0.2628  0.5367  0.5677  11.00000  0.05    0.76
Q12   1   0.1889  0.4706  0.3784  11.00000  0.05    0.75
Q13   1   0.2616  0.4293  0.4580  11.00000  0.05    0.75
Q14   1   0.1668  0.5350  0.1719  11.00000  0.05    0.74
Q15   1   0.2935  0.6890  0.5646  11.00000  0.05    0.72
Q16   1   0.3488  0.6708  0.5152  11.00000  0.05    0.68
Q17   1   0.2314  0.6785  0.3298  11.00000  0.05    0.65
Q18   1   0.2883  0.5268  0.4719  11.00000  0.05    0.65
Q19   1   0.2077  0.4765  0.5322  11.00000  0.05    0.63
Q20   1   0.2918  0.5613  0.5349  11.00000  0.05    0.62
;
_shelx_res_checksum              97881
_shelx_fab_file                  
;
    3    0    0    -24.39      0.00
    4    0    0     -4.30      0.00
    5    0    0      7.83      0.00
    6    0    0      4.11      0.00
    7    0    0      2.68      0.00
    8    0    0      4.14      0.00
    9    0    0      1.37      0.00
   10    0    0     -0.86      0.00
   11    0    0      0.82      0.00
   12    0    0      0.86      0.00
   13    0    0     -0.57      0.00
   14    0    0     -0.47      0.00
   15    0    0     -0.14      0.00
   16    0    0     -0.98      0.00
   17    0    0     -1.69      0.00
   18    0    0     -0.29      0.00
   19    0    0      1.21      0.00
   20    0    0      0.53      0.00
   21    0    0     -0.10      0.00
   22    0    0      0.78      0.00
   23    0    0      2.38      0.00
    3    1    0     -9.77      0.00
    4    1    0    -16.04      0.00
    5    1    0     -6.37      0.00
    6    1    0     -1.69      0.00
    7    1    0      0.26      0.00
    8    1    0      1.93      0.00
    9    1    0     -0.16      0.00
   10    1    0     -1.58      0.00
   11    1    0     -1.16      0.00
   12    1    0     -1.10      0.00
   13    1    0     -0.86      0.00
   14    1    0      0.01      0.00
   15    1    0      0.93      0.00
   16    1    0      0.01      0.00
   17    1    0     -1.66      0.00
   18    1    0     -0.96      0.00
   19    1    0      0.45      0.00
   20    1    0      0.83      0.00
   21    1    0      1.01      0.00
   22    1    0      0.63      0.00
   23    1    0      0.02      0.00
    2    2    0      0.51      0.00
    3    2    0    -23.13      0.00
    4    2    0    -11.49      0.00
    5    2    0     -0.44      0.00
    6    2    0     -1.12      0.00
    7    2    0     -0.29      0.00
    8    2    0      3.06      0.00
    9    2    0      3.20      0.00
   10    2    0      1.57      0.00
   11    2    0      1.18      0.00
   12    2    0      0.62      0.00
   13    2    0     -1.35      0.00
   14    2    0     -1.84      0.00
   15    2    0     -1.02      0.00
   16    2    0     -1.34      0.00
   17    2    0     -1.39      0.00
   18    2    0     -0.66      0.00
   19    2    0     -0.30      0.00
   20    2    0      0.16      0.00
   21    2    0      0.23      0.00
   22    2    0     -0.34      0.00
   23    2    0     -0.33      0.00
    1    3    0     33.99      0.00
    2    3    0     24.52      0.00
    3    3    0     -4.72      0.00
    4    3    0    -13.32      0.00
    5    3    0     -5.01      0.00
    6    3    0      0.32      0.00
    7    3    0      1.86      0.00
    8    3    0      2.90      0.00
    9    3    0      0.89      0.00
   10    3    0     -1.50      0.00
   11    3    0     -0.54      0.00
   12    3    0      0.48      0.00
   13    3    0     -0.43      0.00
   14    3    0     -0.09      0.00
   15    3    0      1.34      0.00
   16    3    0      0.79      0.00
   17    3    0     -0.41      0.00
   18    3    0      0.29      0.00
   19    3    0      1.01      0.00
   20    3    0      0.31      0.00
   21    3    0      0.77      0.00
   22    3    0      2.37      0.00
   23    3    0      1.88      0.00
    0    4    0    -36.87      0.00
    1    4    0    -20.60      0.00
    2    4    0      0.20      0.00
    3    4    0     -0.51      0.00
    4    4    0     -5.56      0.00
    5    4    0     -4.16      0.00
    6    4    0     -3.37      0.00
    7    4    0     -2.44      0.00
    8    4    0      1.44      0.00
    9    4    0      4.16      0.00
   10    4    0      3.13      0.00
   11    4    0      1.43      0.00
   12    4    0      0.53      0.00
   13    4    0     -0.99      0.00
   14    4    0     -1.91      0.00
   15    4    0     -0.99      0.00
   16    4    0      0.06      0.00
   17    4    0      0.13      0.00
   18    4    0     -0.12      0.00
   19    4    0      0.13      0.00
   20    4    0      0.17      0.00
   21    4    0     -0.71      0.00
   22    4    0     -1.84      0.00
   23    4    0     -2.61      0.00
    1    5    0      6.46      0.00
    2    5    0      6.39      0.00
    3    5    0      5.06      0.00
    4    5    0      3.95      0.00
    5    5    0      2.39      0.00
    6    5    0      1.30      0.00
    7    5    0      0.48      0.00
    8    5    0      1.95      0.00
    9    5    0      2.89      0.00
   10    5    0      0.89      0.00
   11    5    0      1.67      0.00
   12    5    0      4.24      0.00
   13    5    0      3.07      0.00
   14    5    0      0.38      0.00
   15    5    0     -0.77      0.00
   16    5    0     -0.47      0.00
   17    5    0      0.10      0.00
   18    5    0     -0.37      0.00
   19    5    0     -1.69      0.00
   20    5    0     -2.77      0.00
   21    5    0     -1.57      0.00
   22    5    0      1.88      0.00
    0    6    0    -16.71      0.00
    1    6    0    -10.82      0.00
    2    6    0      0.98      0.00
    3    6    0      4.70      0.00
    4    6    0     -1.20      0.00
    5    6    0     -3.86      0.00
    6    6    0     -3.21      0.00
    7    6    0     -3.50      0.00
    8    6    0     -0.89      0.00
    9    6    0      2.71      0.00
   10    6    0      2.32      0.00
   11    6    0     -0.82      0.00
   12    6    0     -2.33      0.00
   13    6    0     -1.44      0.00
   14    6    0     -1.68      0.00
   15    6    0     -2.05      0.00
   16    6    0     -0.50      0.00
   17    6    0     -0.07      0.00
   18    6    0     -0.66      0.00
   19    6    0     -0.59      0.00
   20    6    0     -1.17      0.00
   21    6    0     -1.73      0.00
   22    6    0     -1.43      0.00
    1    7    0     -5.28      0.00
    2    7    0     -1.20      0.00
    3    7    0      4.87      0.00
    4    7    0      7.59      0.00
    5    7    0      6.73      0.00
    6    7    0      2.52      0.00
    7    7    0     -0.51      0.00
    8    7    0     -0.70      0.00
    9    7    0     -0.21      0.00
   10    7    0      0.22      0.00
   11    7    0      1.06      0.00
   12    7    0      2.87      0.00
   13    7    0      3.34      0.00
   14    7    0      1.15      0.00
   15    7    0     -0.55      0.00
   16    7    0     -0.89      0.00
   17    7    0     -0.60      0.00
   18    7    0      0.28      0.00
   19    7    0      0.09      0.00
   20    7    0     -1.45      0.00
   21    7    0     -2.28      0.00
   22    7    0     -1.04      0.00
    0    8    0     11.41      0.00
    1    8    0      9.05      0.00
    2    8    0      4.19      0.00
    3    8    0      1.12      0.00
    4    8    0      0.48      0.00
    5    8    0      0.52      0.00
    6    8    0     -0.07      0.00
    7    8    0     -1.73      0.00
    8    8    0     -1.11      0.00
    9    8    0      2.49      0.00
   10    8    0      2.37      0.00
   11    8    0     -1.54      0.00
   12    8    0     -2.12      0.00
   13    8    0     -0.13      0.00
   14    8    0      0.10      0.00
   15    8    0     -0.32      0.00
   16    8    0      0.30      0.00
   17    8    0      0.39      0.00
   18    8    0     -1.36      0.00
   19    8    0     -2.67      0.00
   20    8    0     -1.74      0.00
   21    8    0     -0.77      0.00
   22    8    0     -0.66      0.00
    1    9    0     -1.52      0.00
    2    9    0     -1.31      0.00
    3    9    0      0.28      0.00
    4    9    0      1.20      0.00
    5    9    0      0.94      0.00
    6    9    0      0.38      0.00
    7    9    0     -1.52      0.00
    8    9    0     -3.86      0.00
    9    9    0     -2.13      0.00
   10    9    0      2.25      0.00
   11    9    0      3.60      0.00
   12    9    0      2.47      0.00
   13    9    0      1.83      0.00
   14    9    0      1.06      0.00
   15    9    0     -0.49      0.00
   16    9    0     -1.70      0.00
   17    9    0     -1.19      0.00
   18    9    0      0.73      0.00
   19    9    0      1.53      0.00
   20    9    0      0.27      0.00
   21    9    0     -1.08      0.00
    0   10    0     15.76      0.00
    1   10    0     11.99      0.00
    2   10    0      4.03      0.00
    3   10    0     -1.31      0.00
    4   10    0     -2.05      0.00
    5   10    0     -1.22      0.00
    6   10    0     -0.07      0.00
    7   10    0      1.19      0.00
    8   10    0      2.31      0.00
    9   10    0      2.45      0.00
   10   10    0      0.67      0.00
   11   10    0     -0.41      0.00
   12   10    0      0.26      0.00
   13   10    0      0.57      0.00
   14   10    0      1.41      0.00
   15   10    0      2.87      0.00
   16   10    0      2.74      0.00
   17   10    0      1.25      0.00
   18   10    0     -0.03      0.00
   19   10    0      0.27      0.00
   20   10    0      1.52      0.00
   21   10    0      1.46      0.00
    1   11    0      4.33      0.00
    2   11    0      2.26      0.00
    3   11    0     -2.39      0.00
    4   11    0     -4.08      0.00
    5   11    0     -1.66      0.00
    6   11    0      0.59      0.00
    7   11    0     -0.56      0.00
    8   11    0     -1.32      0.00
    9   11    0      0.50      0.00
   10   11    0      2.05      0.00
   11   11    0      1.67      0.00
   12   11    0      0.68      0.00
   13   11    0      0.81      0.00
   14   11    0      0.04      0.00
   15   11    0     -2.48      0.00
   16   11    0     -2.70      0.00
   17   11    0     -1.20      0.00
   18   11    0     -1.30      0.00
   19   11    0     -0.88      0.00
   20   11    0      1.20      0.00
   21   11    0      2.37      0.00
    0   12    0      2.78      0.00
    1   12    0      1.56      0.00
    2   12    0     -1.69      0.00
    3   12    0     -5.44      0.00
    4   12    0     -6.45      0.00
    5   12    0     -4.68      0.00
    6   12    0     -2.37      0.00
    7   12    0      0.94      0.00
    8   12    0      2.95      0.00
    9   12    0      1.02      0.00
   10   12    0     -0.92      0.00
   11   12    0     -0.76      0.00
   12   12    0     -0.13      0.00
   13   12    0      1.15      0.00
   14   12    0      2.67      0.00
   15   12    0      3.41      0.00
   16   12    0      2.89      0.00
   17   12    0      0.94      0.00
   18   12    0     -0.45      0.00
   19   12    0     -0.26      0.00
   20   12    0      0.24      0.00
    1   13    0      3.17      0.00
    2   13    0      3.17      0.00
    3   13    0      0.39      0.00
    4   13    0     -0.35      0.00
    5   13    0      1.40      0.00
    6   13    0      1.45      0.00
    7   13    0      0.13      0.00
    8   13    0      0.28      0.00
    9   13    0      0.70      0.00
   10   13    0     -0.25      0.00
   11   13    0     -0.61      0.00
   12   13    0      0.84      0.00
   13   13    0      1.92      0.00
   14   13    0      1.43      0.00
   15   13    0      0.61      0.00
   16   13    0      0.30      0.00
   17   13    0      0.01      0.00
   18   13    0     -0.71      0.00
   19   13    0     -0.57      0.00
   20   13    0      1.03      0.00
    0   14    0     -1.00      0.00
    1   14    0     -1.36      0.00
    2   14    0     -2.38      0.00
    3   14    0     -2.94      0.00
    4   14    0     -1.75      0.00
    5   14    0     -0.37      0.00
    6   14    0     -0.22      0.00
    7   14    0      0.08      0.00
    8   14    0      0.59      0.00
    9   14    0      0.01      0.00
   10   14    0     -1.06      0.00
   11   14    0     -1.41      0.00
   12   14    0     -0.17      0.00
   13   14    0      1.81      0.00
   14   14    0      2.16      0.00
   15   14    0      1.77      0.00
   16   14    0      2.30      0.00
   17   14    0      1.79      0.00
   18   14    0     -0.40      0.00
   19   14    0     -1.98      0.00
   20   14    0     -1.98      0.00
    1   15    0      0.44      0.00
    2   15    0      0.85      0.00
    3   15    0      0.52      0.00
    4   15    0      0.30      0.00
    5   15    0      0.24      0.00
    6   15    0      0.24      0.00
    7   15    0     -0.09      0.00
    8   15    0     -1.61      0.00
    9   15    0     -2.33      0.00
   10   15    0     -1.00      0.00
   11   15    0      0.35      0.00
   12   15    0      0.72      0.00
   13   15    0      0.79      0.00
   14   15    0      1.39      0.00
   15   15    0      1.42      0.00
   16   15    0     -0.56      0.00
   17   15    0     -1.57      0.00
   18   15    0     -0.30      0.00
   19   15    0     -0.19      0.00
    0   16    0      3.02      0.00
    1   16    0      1.17      0.00
    2   16    0     -1.02      0.00
    3   16    0      0.85      0.00
    4   16    0      2.41      0.00
    5   16    0      0.69      0.00
    6   16    0     -0.53      0.00
    7   16    0     -0.23      0.00
    8   16    0      0.20      0.00
    9   16    0      0.56      0.00
   10   16    0      0.28      0.00
   11   16    0      0.40      0.00
   12   16    0      0.83      0.00
   13   16    0      0.23      0.00
   14   16    0      0.32      0.00
   15   16    0      0.98      0.00
   16   16    0      0.42      0.00
   17   16    0      0.22      0.00
   18   16    0      0.82      0.00
    1   17    0      0.85      0.00
    2   17    0      0.80      0.00
    3   17    0      0.05      0.00
    4   17    0     -0.88      0.00
    5   17    0      0.20      0.00
    6   17    0      2.53      0.00
    7   17    0      1.43      0.00
    8   17    0     -2.01      0.00
    9   17    0     -2.28      0.00
   10   17    0      0.20      0.00
   11   17    0      0.63      0.00
   12   17    0     -0.57      0.00
   13   17    0      0.21      0.00
   14   17    0      0.92      0.00
   15   17    0     -0.89      0.00
   16   17    0     -2.09      0.00
   17   17    0     -1.42      0.00
   18   17    0     -0.76      0.00
    0   18    0      0.30      0.00
    1   18    0      0.20      0.00
    2   18    0     -0.14      0.00
    3   18    0     -0.09      0.00
    4   18    0      0.21      0.00
    5   18    0      0.46      0.00
    6   18    0     -0.02      0.00
    7   18    0     -0.89      0.00
    8   18    0     -1.07      0.00
    9   18    0     -0.24      0.00
   10   18    0      0.91      0.00
   11   18    0      0.89      0.00
   12   18    0     -0.57      0.00
   13   18    0     -0.78      0.00
   14   18    0      1.31      0.00
   15   18    0      1.91      0.00
   16   18    0     -0.66      0.00
   17   18    0     -2.04      0.00
    1   19    0     -0.23      0.00
    2   19    0      0.19      0.00
    3   19    0     -0.50      0.00
    4   19    0     -1.73      0.00
    5   19    0     -0.66      0.00
    6   19    0      1.00      0.00
    7   19    0     -0.11      0.00
    8   19    0     -1.96      0.00
    9   19    0     -2.22      0.00
   10   19    0     -2.06      0.00
   11   19    0     -1.69      0.00
   12   19    0     -0.53      0.00
   13   19    0      0.21      0.00
   14   19    0     -0.57      0.00
   15   19    0     -1.22      0.00
   16   19    0     -0.63      0.00
    0   20    0      1.93      0.00
    1   20    0      1.53      0.00
    2   20    0      0.89      0.00
    3   20    0      0.12      0.00
    4   20    0      0.18      0.00
    5   20    0      1.02      0.00
    6   20    0     -0.26      0.00
    7   20    0     -3.07      0.00
    8   20    0     -3.36      0.00
    9   20    0     -0.90      0.00
   10   20    0      0.22      0.00
   11   20    0     -2.70      0.00
   12   20    0     -5.45      0.00
   13   20    0     -3.48      0.00
   14   20    0     -0.42      0.00
   15   20    0     -0.03      0.00
    1   21    0     -0.70      0.00
    2   21    0     -0.71      0.00
    3   21    0     -0.89      0.00
    4   21    0      0.35      0.00
    5   21    0      1.88      0.00
    6   21    0      1.35      0.00
    7   21    0      0.57      0.00
    8   21    0      0.10      0.00
    9   21    0     -0.73      0.00
   10   21    0     -0.43      0.00
   11   21    0      1.25      0.00
   12   21    0      1.91      0.00
   13   21    0      0.49      0.00
   14   21    0     -0.24      0.00
    0   22    0      2.78      0.00
    1   22    0      1.26      0.00
    2   22    0     -0.56      0.00
    3   22    0      1.08      0.00
    4   22    0      3.23      0.00
    5   22    0      0.82      0.00
    6   22    0     -2.95      0.00
    7   22    0     -3.55      0.00
    8   22    0     -1.07      0.00
    9   22    0      2.60      0.00
   10   22    0      3.41      0.00
   11   22    0      0.04      0.00
   12   22    0     -2.92      0.00
    1   23    0     -2.45      0.00
    2   23    0     -4.35      0.00
    3   23    0     -1.84      0.00
    4   23    0      3.27      0.00
    5   23    0      6.19      0.00
    6   23    0      5.61      0.00
    7   23    0      2.17      0.00
    8   23    0     -1.10      0.00
    9   23    0     -0.62      0.00
   10   23    0      2.44      0.00
   11   23    0      3.55      0.00
    0   24    0      3.03      0.00
    1   24    0     -0.70      0.00
    2   24    0     -5.53      0.00
    3   24    0     -3.59      0.00
    4   24    0      1.31      0.00
    5   24    0      1.28      0.00
    6   24    0     -2.35      0.00
    7   24    0     -2.75      0.00
    8   24    0      0.07      0.00
    9   24    0      1.19      0.00
    1   25    0      0.34      0.00
    2   25    0     -1.50      0.00
    3   25    0     -1.88      0.00
    4   25    0      1.97      0.00
    5   25    0      6.74      0.00
    6   25    0      7.32      0.00
  -23    1    1      0.58      0.00
  -22    1    1      0.52      0.00
  -21    1    1      0.41      0.00
  -20    1    1      0.54      0.00
  -19    1    1      0.18      0.00
  -18    1    1      0.57      0.00
  -17    1    1      1.19      0.00
  -16    1    1      0.45      0.00
  -15    1    1      0.02      0.00
  -14    1    1      0.29      0.00
  -13    1    1     -0.44      0.00
  -12    1    1     -1.47      0.00
  -11    1    1     -1.03      0.00
  -10    1    1     -0.52      0.00
   -9    1    1     -2.49      0.00
   -8    1    1     -2.54      0.00
   -7    1    1      0.60      0.00
   -6    1    1     -3.64      0.00
   -5    1    1     -7.49      0.00
   -4    1    1      9.55      0.00
   -3    1    1     18.35      0.00
    3    1    1     29.29      0.00
    4    1    1      6.41      0.00
    5    1    1     -2.57      0.00
    6    1    1     -2.20      0.00
    7    1    1     -4.10      0.00
    8    1    1     -4.14      0.00
    9    1    1     -1.15      0.00
   10    1    1      0.34      0.00
   11    1    1     -0.41      0.00
   12    1    1      0.47      0.00
   13    1    1      2.22      0.00
   14    1    1      1.67      0.00
   15    1    1      1.14      0.00
   16    1    1      2.05      0.00
   17    1    1      1.59      0.00
   18    1    1     -0.44      0.00
   19    1    1     -1.60      0.00
   20    1    1     -1.14      0.00
   21    1    1     -0.43      0.00
   22    1    1     -1.14      0.00
   23    1    1     -2.73      0.00
  -23    2    1      1.75      0.00
  -22    2    1      1.28      0.00
  -21    2    1      0.56      0.00
  -20    2    1      0.91      0.00
  -19    2    1      0.53      0.00
  -18    2    1     -1.03      0.00
  -17    2    1     -1.41      0.00
  -16    2    1      0.53      0.00
  -15    2    1      1.34      0.00
  -14    2    1     -0.50      0.00
  -13    2    1     -1.24      0.00
  -12    2    1     -1.18      0.00
  -11    2    1     -2.49      0.00
  -10    2    1     -2.04      0.00
   -9    2    1      1.33      0.00
   -8    2    1      2.92      0.00
   -7    2    1      1.29      0.00
   -6    2    1      0.42      0.00
   -5    2    1     -5.91      0.00
   -4    2    1    -16.88      0.00
   -3    2    1      1.07      0.00
   -2    2    1     44.88      0.00
    2    2    1     -2.61      0.00
    3    2    1     15.62      0.00
    4    2    1     16.99      0.00
    5    2    1      8.76      0.00
    6    2    1      1.25      0.00
    7    2    1     -2.63      0.00
    8    2    1     -2.38      0.00
    9    2    1      1.40      0.00
   10    2    1      2.58      0.00
   11    2    1      0.70      0.00
   12    2    1      0.67      0.00
   13    2    1      0.89      0.00
   14    2    1     -0.80      0.00
   15    2    1     -2.11      0.00
   16    2    1     -0.92      0.00
   17    2    1      1.26      0.00
   18    2    1      0.82      0.00
   19    2    1     -1.29      0.00
   20    2    1     -1.91      0.00
   21    2    1     -1.21      0.00
   22    2    1      0.08      0.00
   23    2    1      0.90      0.00
  -23    3    1      1.49      0.00
  -22    3    1      0.66      0.00
  -21    3    1     -0.69      0.00
  -20    3    1     -1.04      0.00
  -19    3    1      0.64      0.00
  -18    3    1      1.45      0.00
  -17    3    1      0.56      0.00
  -16    3    1      0.76      0.00
  -15    3    1      1.99      0.00
  -14    3    1      2.49      0.00
  -13    3    1      0.78      0.00
  -12    3    1     -1.60      0.00
  -11    3    1     -1.98      0.00
  -10    3    1     -2.76      0.00
   -9    3    1     -3.23      0.00
   -8    3    1     -0.53      0.00
   -7    3    1      1.93      0.00
   -6    3    1      4.05      0.00
   -5    3    1      7.51      0.00
   -4    3    1      9.61      0.00
   -3    3    1      7.64      0.00
   -2    3    1     -0.49      0.00
   -1    3    1     -7.54      0.00
    0    3    1     -5.85      0.00
    1    3    1     -1.44      0.00
    2    3    1      4.86      0.00
    3    3    1     11.00      0.00
    4    3    1      6.49      0.00
    5    3    1      0.37      0.00
    6    3    1      1.97      0.00
    7    3    1      0.78      0.00
    8    3    1     -3.16      0.00
    9    3    1     -3.21      0.00
   10    3    1     -2.29      0.00
   11    3    1     -1.17      0.00
   12    3    1      0.54      0.00
   13    3    1      1.28      0.00
   14    3    1      1.13      0.00
   15    3    1      0.57      0.00
   16    3    1      0.60      0.00
   17    3    1      0.64      0.00
   18    3    1     -0.05      0.00
   19    3    1      0.25      0.00
   20    3    1      0.96      0.00
   21    3    1      0.86      0.00
   22    3    1      1.38      0.00
   23    3    1      2.21      0.00
  -23    4    1      4.43      0.00
  -22    4    1      3.19      0.00
  -21    4    1     -0.56      0.00
  -20    4    1     -1.15      0.00
  -19    4    1      0.41      0.00
  -18    4    1      0.17      0.00
  -17    4    1      0.01      0.00
  -16    4    1      0.66      0.00
  -15    4    1      0.45      0.00
  -14    4    1      0.89      0.00
  -13    4    1      2.72      0.00
  -12    4    1      3.28      0.00
  -11    4    1      1.17      0.00
  -10    4    1      0.34      0.00
   -9    4    1      2.57      0.00
   -8    4    1      2.81      0.00
   -7    4    1      1.87      0.00
   -6    4    1      2.14      0.00
   -5    4    1     -0.93      0.00
   -4    4    1     -2.93      0.00
   -3    4    1      4.99      0.00
   -2    4    1     18.07      0.00
   -1    4    1     20.73      0.00
    0    4    1      2.38      0.00
    1    4    1    -17.92      0.00
    2    4    1    -13.22      0.00
    3    4    1      2.57      0.00
    4    4    1      5.40      0.00
    5    4    1      1.54      0.00
    6    4    1      0.10      0.00
    7    4    1     -0.84      0.00
    8    4    1     -1.71      0.00
    9    4    1     -1.30      0.00
   10    4    1     -0.10      0.00
   11    4    1     -0.71      0.00
   12    4    1     -1.75      0.00
   13    4    1     -0.26      0.00
   14    4    1      0.39      0.00
   15    4    1     -0.36      0.00
   16    4    1      0.31      0.00
   17    4    1      0.36      0.00
   18    4    1     -0.15      0.00
   19    4    1      0.96      0.00
   20    4    1      1.46      0.00
   21    4    1     -0.14      0.00
   22    4    1     -1.60      0.00
   23    4    1     -0.90      0.00
  -22    5    1      1.24      0.00
  -21    5    1      0.06      0.00
  -20    5    1     -0.58      0.00
  -19    5    1     -0.03      0.00
  -18    5    1      0.11      0.00
  -17    5    1     -0.82      0.00
  -16    5    1     -0.59      0.00
  -15    5    1      1.39      0.00
  -14    5    1      1.98      0.00
  -13    5    1      0.79      0.00
  -12    5    1     -0.04      0.00
  -11    5    1     -1.50      0.00
  -10    5    1     -3.49      0.00
   -9    5    1     -2.85      0.00
   -8    5    1      0.46      0.00
   -7    5    1      2.83      0.00
   -6    5    1      3.88      0.00
   -5    5    1      5.55      0.00
   -4    5    1      1.99      0.00
   -3    5    1     -6.41      0.00
   -2    5    1      0.50      0.00
   -1    5    1     23.58      0.00
    0    5    1     30.96      0.00
    1    5    1     13.52      0.00
    2    5    1     -2.99      0.00
    3    5    1     -4.19      0.00
    4    5    1      0.76      0.00
    5    5    1      2.65      0.00
    6    5    1      2.66      0.00
    7    5    1      1.89      0.00
    8    5    1     -1.80      0.00
    9    5    1     -4.35      0.00
   10    5    1     -2.13      0.00
   11    5    1      0.41      0.00
   12    5    1      0.79      0.00
   13    5    1      1.02      0.00
   14    5    1      1.58      0.00
   15    5    1      1.51      0.00
   16    5    1      0.54      0.00
   17    5    1     -0.01      0.00
   18    5    1      0.10      0.00
   19    5    1      0.08      0.00
   20    5    1      0.73      0.00
   21    5    1      1.70      0.00
   22    5    1      2.06      0.00
   23    5    1      2.34      0.00
  -22    6    1     -0.93      0.00
  -21    6    1     -2.41      0.00
  -20    6    1     -2.57      0.00
  -19    6    1     -1.36      0.00
  -18    6    1      0.17      0.00
  -17    6    1      0.37      0.00
  -16    6    1     -0.84      0.00
  -15    6    1     -1.29      0.00
  -14    6    1      1.27      0.00
  -13    6    1      4.48      0.00
  -12    6    1      3.65      0.00
  -11    6    1      0.53      0.00
  -10    6    1      0.14      0.00
   -9    6    1      1.19      0.00
   -8    6    1      0.86      0.00
   -7    6    1      1.11      0.00
   -6    6    1      3.11      0.00
   -5    6    1      5.89      0.00
   -4    6    1      7.65      0.00
   -3    6    1      3.77      0.00
   -2    6    1     -3.76      0.00
   -1    6    1     -4.77      0.00
    0    6    1     -0.95      0.00
    1    6    1     -2.31      0.00
    2    6    1     -5.95      0.00
    3    6    1     -6.08      0.00
    4    6    1     -6.23      0.00
    5    6    1     -5.93      0.00
    6    6    1     -1.92      0.00
    7    6    1      0.29      0.00
    8    6    1     -2.18      0.00
    9    6    1     -2.93      0.00
   10    6    1     -1.21      0.00
   11    6    1     -2.02      0.00
   12    6    1     -3.72      0.00
   13    6    1     -2.61      0.00
   14    6    1     -0.32      0.00
   15    6    1      0.94      0.00
   16    6    1      1.33      0.00
   17    6    1      1.15      0.00
   18    6    1      0.67      0.00
   19    6    1      1.14      0.00
   20    6    1      2.37      0.00
   21    6    1      1.20      0.00
   22    6    1     -2.28      0.00
  -22    7    1      0.99      0.00
  -21    7    1      2.48      0.00
  -20    7    1      3.06      0.00
  -19    7    1      1.54      0.00
  -18    7    1     -0.11      0.00
  -17    7    1     -0.26      0.00
  -16    7    1      0.50      0.00
  -15    7    1      1.22      0.00
  -14    7    1      1.02      0.00
  -13    7    1      1.46      0.00
  -12    7    1      2.77      0.00
  -11    7    1      0.78      0.00
  -10    7    1     -2.89      0.00
   -9    7    1     -2.36      0.00
   -8    7    1      0.94      0.00
   -7    7    1      2.26      0.00
   -6    7    1      1.16      0.00
   -5    7    1     -0.07      0.00
   -4    7    1     -1.57      0.00
   -3    7    1     -4.14      0.00
   -2    7    1     -3.95      0.00
   -1    7    1     -0.55      0.00
    0    7    1      0.69      0.00
    1    7    1     -0.49      0.00
    2    7    1     -1.02      0.00
    3    7    1      0.17      0.00
    4    7    1      1.90      0.00
    5    7    1      1.77      0.00
    6    7    1      2.26      0.00
    7    7    1      3.92      0.00
    8    7    1      1.14      0.00
    9    7    1     -2.90      0.00
   10    7    1     -1.27      0.00
   11    7    1      1.82      0.00
   12    7    1      1.50      0.00
   13    7    1      0.48      0.00
   14    7    1      1.17      0.00
   15    7    1      1.58      0.00
   16    7    1      0.49      0.00
   17    7    1      0.39      0.00
   18    7    1      1.66      0.00
   19    7    1      1.47      0.00
   20    7    1      0.27      0.00
   21    7    1      0.31      0.00
   22    7    1      0.66      0.00
  -22    8    1     -2.87      0.00
  -21    8    1     -1.50      0.00
  -20    8    1      0.99      0.00
  -19    8    1      1.66      0.00
  -18    8    1      0.75      0.00
  -17    8    1     -0.57      0.00
  -16    8    1     -0.83      0.00
  -15    8    1      0.06      0.00
  -14    8    1      1.08      0.00
  -13    8    1      2.26      0.00
  -12    8    1      2.19      0.00
  -11    8    1      0.51      0.00
  -10    8    1     -1.39      0.00
   -9    8    1     -3.50      0.00
   -8    8    1     -3.96      0.00
   -7    8    1     -1.74      0.00
   -6    8    1      1.37      0.00
   -5    8    1      4.38      0.00
   -4    8    1      3.95      0.00
   -3    8    1     -0.61      0.00
   -2    8    1     -4.56      0.00
   -1    8    1     -5.55      0.00
    0    8    1     -2.31      0.00
    1    8    1      1.71      0.00
    2    8    1     -0.62      0.00
    3    8    1     -5.46      0.00
    4    8    1     -6.38      0.00
    5    8    1     -4.79      0.00
    6    8    1     -2.08      0.00
    7    8    1      0.43      0.00
    8    8    1      1.02      0.00
    9    8    1     -0.28      0.00
   10    8    1     -2.63      0.00
   11    8    1     -3.42      0.00
   12    8    1     -2.91      0.00
   13    8    1     -2.90      0.00
   14    8    1     -1.57      0.00
   15    8    1      0.41      0.00
   16    8    1      0.79      0.00
   17    8    1      0.42      0.00
   18    8    1     -0.39      0.00
   19    8    1     -0.63      0.00
   20    8    1      0.74      0.00
   21    8    1      1.39      0.00
  -21    9    1      0.05      0.00
  -20    9    1      0.43      0.00
  -19    9    1      0.73      0.00
  -18    9    1     -0.65      0.00
  -17    9    1     -2.12      0.00
  -16    9    1     -1.34      0.00
  -15    9    1     -0.71      0.00
  -14    9    1     -1.24      0.00
  -13    9    1     -0.78      0.00
  -12    9    1      0.52      0.00
  -11    9    1      0.39      0.00
  -10    9    1     -1.83      0.00
   -9    9    1     -2.52      0.00
   -8    9    1     -0.28      0.00
   -7    9    1      0.40      0.00
   -6    9    1     -0.77      0.00
   -5    9    1     -1.10      0.00
   -4    9    1     -0.90      0.00
   -3    9    1     -1.58      0.00
   -2    9    1     -6.75      0.00
   -1    9    1    -13.91      0.00
    0    9    1    -14.13      0.00
    1    9    1     -8.26      0.00
    2    9    1     -2.05      0.00
    3    9    1      2.16      0.00
    4    9    1      1.88      0.00
    5    9    1     -0.52      0.00
    6    9    1     -0.80      0.00
    7    9    1     -0.18      0.00
    8    9    1     -0.74      0.00
    9    9    1     -1.98      0.00
   10    9    1     -1.29      0.00
   11    9    1      0.92      0.00
   12    9    1      1.02      0.00
   13    9    1      0.14      0.00
   14    9    1     -0.23      0.00
   15    9    1     -1.41      0.00
   16    9    1     -1.50      0.00
   17    9    1      0.38      0.00
   18    9    1      1.55      0.00
   19    9    1      0.81      0.00
   20    9    1     -0.64      0.00
   21    9    1     -0.76      0.00
  -21   10    1     -0.14      0.00
  -20   10    1      0.37      0.00
  -19   10    1      0.48      0.00
  -18   10    1     -1.12      0.00
  -17   10    1     -2.98      0.00
  -16   10    1     -3.31      0.00
  -15   10    1     -1.46      0.00
  -14   10    1      0.64      0.00
  -13   10    1      0.78      0.00
  -12   10    1      1.46      0.00
  -11   10    1      3.23      0.00
  -10   10    1      1.78      0.00
   -9   10    1     -1.82      0.00
   -8   10    1     -2.68      0.00
   -7   10    1     -0.62      0.00
   -6   10    1      0.80      0.00
   -5   10    1     -0.46      0.00
   -4   10    1     -1.46      0.00
   -3   10    1      0.46      0.00
   -2   10    1      2.53      0.00
   -1   10    1      1.96      0.00
    0   10    1     -0.03      0.00
    1   10    1     -0.18      0.00
    2   10    1      1.71      0.00
    3   10    1      2.76      0.00
    4   10    1      3.04      0.00
    5   10    1      2.39      0.00
    6   10    1      0.37      0.00
    7   10    1      0.99      0.00
    8   10    1      2.88      0.00
    9   10    1      0.33      0.00
   10   10    1     -3.08      0.00
   11   10    1     -2.86      0.00
   12   10    1     -1.73      0.00
   13   10    1     -1.09      0.00
   14   10    1      0.27      0.00
   15   10    1      1.64      0.00
   16   10    1      1.40      0.00
   17   10    1      0.24      0.00
   18   10    1      0.24      0.00
   19   10    1      0.35      0.00
   20   10    1     -0.96      0.00
   21   10    1     -1.44      0.00
  -21   11    1     -1.88      0.00
  -20   11    1     -1.69      0.00
  -19   11    1      0.32      0.00
  -18   11    1      0.45      0.00
  -17   11    1     -2.03      0.00
  -16   11    1     -3.44      0.00
  -15   11    1     -2.67      0.00
  -14   11    1     -1.59      0.00
  -13   11    1     -0.99      0.00
  -12   11    1     -0.51      0.00
  -11   11    1      0.05      0.00
  -10   11    1     -0.25      0.00
   -9   11    1     -1.76      0.00
   -8   11    1     -2.16      0.00
   -7   11    1     -0.25      0.00
   -6   11    1      2.23      0.00
   -5   11    1      4.58      0.00
   -4   11    1      5.77      0.00
   -3   11    1      3.02      0.00
   -2   11    1     -3.25      0.00
   -1   11    1     -9.03      0.00
    0   11    1    -10.44      0.00
    1   11    1     -5.93      0.00
    2   11    1      0.45      0.00
    3   11    1      3.39      0.00
    4   11    1      3.81      0.00
    5   11    1      3.52      0.00
    6   11    1      0.85      0.00
    7   11    1     -2.75      0.00
    8   11    1     -3.25      0.00
    9   11    1     -0.93      0.00
   10   11    1      0.82      0.00
   11   11    1      0.63      0.00
   12   11    1     -0.41      0.00
   13   11    1     -1.36      0.00
   14   11    1     -2.57      0.00
   15   11    1     -3.55      0.00
   16   11    1     -2.91      0.00
   17   11    1     -1.29      0.00
   18   11    1     -0.69      0.00
   19   11    1     -1.06      0.00
   20   11    1     -1.14      0.00
  -21   12    1      2.14      0.00
  -20   12    1      0.14      0.00
  -19   12    1     -1.60      0.00
  -18   12    1     -1.25      0.00
  -17   12    1     -0.74      0.00
  -16   12    1     -1.90      0.00
  -15   12    1     -1.67      0.00
  -14   12    1      1.10      0.00
  -13   12    1      1.65      0.00
  -12   12    1     -0.14      0.00
  -11   12    1      0.12      0.00
  -10   12    1      1.65      0.00
   -9   12    1      1.80      0.00
   -8   12    1      1.14      0.00
   -7   12    1      1.36      0.00
   -6   12    1      1.57      0.00
   -5   12    1     -0.99      0.00
   -4   12    1     -3.03      0.00
   -3   12    1      1.03      0.00
   -2   12    1      6.11      0.00
   -1   12    1      3.83      0.00
    0   12    1     -2.32      0.00
    1   12    1     -3.43      0.00
    2   12    1      0.53      0.00
    3   12    1      3.23      0.00
    4   12    1      2.44      0.00
    5   12    1      0.50      0.00
    6   12    1     -0.10      0.00
    7   12    1      0.56      0.00
    8   12    1      0.11      0.00
    9   12    1     -0.79      0.00
   10   12    1     -0.45      0.00
   11   12    1     -0.77      0.00
   12   12    1     -1.58      0.00
   13   12    1     -0.90      0.00
   14   12    1      0.14      0.00
   15   12    1      0.64      0.00
   16   12    1      0.90      0.00
   17   12    1      1.04      0.00
   18   12    1      1.14      0.00
   19   12    1      0.02      0.00
   20   12    1     -1.97      0.00
  -20   13    1      1.66      0.00
  -19   13    1      1.37      0.00
  -18   13    1      0.02      0.00
  -17   13    1     -1.44      0.00
  -16   13    1     -2.94      0.00
  -15   13    1     -2.82      0.00
  -14   13    1     -1.42      0.00
  -13   13    1     -0.36      0.00
  -12   13    1      0.69      0.00
  -11   13    1      1.25      0.00
  -10   13    1      0.64      0.00
   -9   13    1     -1.01      0.00
   -8   13    1     -2.52      0.00
   -7   13    1     -1.31      0.00
   -6   13    1      1.46      0.00
   -5   13    1      3.02      0.00
   -4   13    1      4.03      0.00
   -3   13    1      4.09      0.00
   -2   13    1      2.62      0.00
   -1   13    1      1.38      0.00
    0   13    1      1.00      0.00
    1   13    1      1.73      0.00
    2   13    1      3.57      0.00
    3   13    1      5.03      0.00
    4   13    1      4.84      0.00
    5   13    1      3.29      0.00
    6   13    1      1.62      0.00
    7   13    1     -0.13      0.00
    8   13    1     -1.11      0.00
    9   13    1      0.31      0.00
   10   13    1      1.75      0.00
   11   13    1      1.09      0.00
   12   13    1     -0.53      0.00
   13   13    1     -2.39      0.00
   14   13    1     -2.57      0.00
   15   13    1     -1.27      0.00
   16   13    1     -1.55      0.00
   17   13    1     -1.55      0.00
   18   13    1      0.61      0.00
   19   13    1      2.01      0.00
   20   13    1      1.70      0.00
  -20   14    1     -0.05      0.00
  -19   14    1     -0.18      0.00
  -18   14    1      0.41      0.00
  -17   14    1      0.24      0.00
  -16   14    1      0.65      0.00
  -15   14    1      1.84      0.00
  -14   14    1      1.80      0.00
  -13   14    1      1.09      0.00
  -12   14    1     -0.06      0.00
  -11   14    1     -1.46      0.00
  -10   14    1     -1.08      0.00
   -9   14    1      0.09      0.00
   -8   14    1      0.60      0.00
   -7   14    1      0.97      0.00
   -6   14    1      0.36      0.00
   -5   14    1     -0.40      0.00
   -4   14    1      0.43      0.00
   -3   14    1      1.45      0.00
   -2   14    1      1.50      0.00
   -1   14    1      1.13      0.00
    0   14    1      0.04      0.00
    1   14    1     -1.90      0.00
    2   14    1     -2.20      0.00
    3   14    1     -0.64      0.00
    4   14    1     -1.32      0.00
    5   14    1     -3.07      0.00
    6   14    1     -1.61      0.00
    7   14    1      0.70      0.00
    8   14    1      1.39      0.00
    9   14    1      1.38      0.00
   10   14    1      0.54      0.00
   11   14    1     -0.24      0.00
   12   14    1     -0.52      0.00
   13   14    1     -1.26      0.00
   14   14    1     -1.59      0.00
   15   14    1     -0.88      0.00
   16   14    1      0.39      0.00
   17   14    1      1.19      0.00
   18   14    1      0.56      0.00
   19   14    1     -0.22      0.00
  -19   15    1     -0.04      0.00
  -18   15    1     -1.49      0.00
  -17   15    1     -1.86      0.00
  -16   15    1     -1.22      0.00
  -15   15    1     -1.21      0.00
  -14   15    1     -1.89      0.00
  -13   15    1     -1.47      0.00
  -12   15    1     -0.06      0.00
  -11   15    1      0.39      0.00
  -10   15    1     -0.52      0.00
   -9   15    1     -0.80      0.00
   -8   15    1      0.44      0.00
   -7   15    1      1.19      0.00
   -6   15    1      0.05      0.00
   -5   15    1     -1.68      0.00
   -4   15    1     -1.43      0.00
   -3   15    1      1.06      0.00
   -2   15    1      1.99      0.00
   -1   15    1      0.15      0.00
    0   15    1     -0.62      0.00
    1   15    1      0.62      0.00
    2   15    1      1.42      0.00
    3   15    1      1.08      0.00
    4   15    1      0.37      0.00
    5   15    1     -0.13      0.00
    6   15    1     -0.53      0.00
    7   15    1     -0.93      0.00
    8   15    1     -0.77      0.00
    9   15    1      0.19      0.00
   10   15    1      1.05      0.00
   11   15    1      0.36      0.00
   12   15    1     -0.86      0.00
   13   15    1     -0.46      0.00
   14   15    1     -0.03      0.00
   15   15    1     -1.06      0.00
   16   15    1     -1.71      0.00
   17   15    1     -1.36      0.00
   18   15    1     -0.63      0.00
   19   15    1      0.37      0.00
  -19   16    1      0.26      0.00
  -18   16    1     -0.11      0.00
  -17   16    1     -1.76      0.00
  -16   16    1     -1.03      0.00
  -15   16    1      1.35      0.00
  -14   16    1      0.96      0.00
  -13   16    1     -0.94      0.00
  -12   16    1     -0.60      0.00
  -11   16    1      0.48      0.00
  -10   16    1     -0.76      0.00
   -9   16    1     -2.48      0.00
   -8   16    1     -0.98      0.00
   -7   16    1      1.82      0.00
   -6   16    1      1.62      0.00
   -5   16    1     -0.19      0.00
   -4   16    1     -0.49      0.00
   -3   16    1     -0.01      0.00
   -2   16    1      0.52      0.00
   -1   16    1      1.32      0.00
    0   16    1      0.84      0.00
    1   16    1     -1.24      0.00
    2   16    1     -2.33      0.00
    3   16    1     -1.32      0.00
    4   16    1     -0.51      0.00
    5   16    1     -1.44      0.00
    6   16    1     -2.18      0.00
    7   16    1     -0.34      0.00
    8   16    1      2.40      0.00
    9   16    1      1.92      0.00
   10   16    1     -0.83      0.00
   11   16    1     -1.42      0.00
   12   16    1     -0.85      0.00
   13   16    1     -1.85      0.00
   14   16    1     -1.86      0.00
   15   16    1      0.37      0.00
   16   16    1      1.56      0.00
   17   16    1      0.90      0.00
   18   16    1      0.49      0.00
  -18   17    1      0.50      0.00
  -17   17    1      0.91      0.00
  -16   17    1      0.60      0.00
  -15   17    1      0.06      0.00
  -14   17    1     -0.17      0.00
  -13   17    1     -0.31      0.00
  -12   17    1     -0.81      0.00
  -11   17    1     -1.14      0.00
  -10   17    1     -1.33      0.00
   -9   17    1     -0.41      0.00
   -8   17    1      2.04      0.00
   -7   17    1      2.84      0.00
   -6   17    1      1.30      0.00
   -5   17    1     -0.03      0.00
   -4   17    1     -0.51      0.00
   -3   17    1      0.26      0.00
   -2   17    1      1.35      0.00
   -1   17    1      0.52      0.00
    0   17    1     -0.80      0.00
    1   17    1     -0.35      0.00
    2   17    1      0.58      0.00
    3   17    1      0.00      0.00
    4   17    1     -0.84      0.00
    5   17    1     -0.12      0.00
    6   17    1      0.21      0.00
    7   17    1     -0.84      0.00
    8   17    1     -0.73      0.00
    9   17    1      0.25      0.00
   10   17    1     -0.12      0.00
   11   17    1     -1.10      0.00
   12   17    1     -0.65      0.00
   13   17    1      0.26      0.00
   14   17    1     -1.03      0.00
   15   17    1     -1.98      0.00
   16   17    1      0.50      0.00
   17   17    1      1.63      0.00
  -17   18    1     -1.23      0.00
  -16   18    1     -0.81      0.00
  -15   18    1     -0.92      0.00
  -14   18    1     -0.42      0.00
  -13   18    1     -0.74      0.00
  -12   18    1     -1.18      0.00
  -11   18    1     -0.39      0.00
  -10   18    1     -0.60      0.00
   -9   18    1     -1.72      0.00
   -8   18    1     -1.01      0.00
   -7   18    1      1.59      0.00
   -6   18    1      2.87      0.00
   -5   18    1      0.52      0.00
   -4   18    1     -1.96      0.00
   -3   18    1     -1.13      0.00
   -2   18    1      0.63      0.00
   -1   18    1      1.42      0.00
    0   18    1      1.58      0.00
    1   18    1      1.14      0.00
    2   18    1      0.35      0.00
    3   18    1     -0.10      0.00
    4   18    1      0.59      0.00
    5   18    1      0.78      0.00
    6   18    1     -0.38      0.00
    7   18    1      0.27      0.00
    8   18    1      2.01      0.00
    9   18    1      1.85      0.00
   10   18    1      1.11      0.00
   11   18    1      0.33      0.00
   12   18    1     -0.74      0.00
   13   18    1     -0.57      0.00
   14   18    1      0.77      0.00
   15   18    1      1.93      0.00
   16   18    1      1.88      0.00
   17   18    1      1.01      0.00
  -16   19    1      0.10      0.00
  -15   19    1     -0.29      0.00
  -14   19    1      1.84      0.00
  -13   19    1      3.24      0.00
  -12   19    1      1.87      0.00
  -11   19    1      0.02      0.00
  -10   19    1      0.11      0.00
   -9   19    1      1.01      0.00
   -8   19    1      1.33      0.00
   -7   19    1      1.35      0.00
   -6   19    1      0.57      0.00
   -5   19    1      0.23      0.00
   -4   19    1      1.26      0.00
   -3   19    1      0.68      0.00
   -2   19    1     -1.17      0.00
   -1   19    1     -1.42      0.00
    0   19    1     -0.45      0.00
    1   19    1      1.16      0.00
    2   19    1      1.87      0.00
    3   19    1      0.13      0.00
    4   19    1     -2.02      0.00
    5   19    1     -2.81      0.00
    6   19    1     -1.50      0.00
    7   19    1      1.45      0.00
    8   19    1      2.73      0.00
    9   19    1      1.20      0.00
   10   19    1      0.39      0.00
   11   19    1      2.76      0.00
   12   19    1      4.32      0.00
   13   19    1      0.86      0.00
   14   19    1     -2.25      0.00
   15   19    1     -0.10      0.00
   16   19    1      2.46      0.00
  -15   20    1      0.75      0.00
  -14   20    1      0.58      0.00
  -13   20    1      0.89      0.00
  -12   20    1      0.43      0.00
  -11   20    1     -0.40      0.00
  -10   20    1     -0.58      0.00
   -9   20    1     -0.17      0.00
   -8   20    1      0.69      0.00
   -7   20    1      0.93      0.00
   -6   20    1     -0.16      0.00
   -5   20    1     -0.93      0.00
   -4   20    1     -0.48      0.00
   -3   20    1      0.17      0.00
   -2   20    1      0.02      0.00
   -1   20    1     -0.63      0.00
    0   20    1     -0.18      0.00
    1   20    1      0.80      0.00
    2   20    1      1.03      0.00
    3   20    1      1.74      0.00
    4   20    1      1.78      0.00
    5   20    1      0.22      0.00
    6   20    1      0.29      0.00
    7   20    1      1.93      0.00
    8   20    1      2.56      0.00
    9   20    1      2.80      0.00
   10   20    1      2.72      0.00
   11   20    1      1.13      0.00
   12   20    1     -0.21      0.00
   13   20    1      0.71      0.00
   14   20    1      1.75      0.00
   15   20    1      0.70      0.00
  -14   21    1      1.38      0.00
  -13   21    1      4.16      0.00
  -12   21    1      4.08      0.00
  -11   21    1      0.46      0.00
  -10   21    1     -1.49      0.00
   -9   21    1      0.71      0.00
   -8   21    1      3.18      0.00
   -7   21    1      3.38      0.00
   -6   21    1      1.85      0.00
   -5   21    1     -0.79      0.00
   -4   21    1     -2.33      0.00
   -3   21    1     -1.94      0.00
   -2   21    1     -2.71      0.00
   -1   21    1     -4.26      0.00
    0   21    1     -2.75      0.00
    1   21    1      0.40      0.00
    2   21    1      1.10      0.00
    3   21    1     -0.36      0.00
    4   21    1     -1.64      0.00
    5   21    1     -1.26      0.00
    6   21    1      1.21      0.00
    7   21    1      3.19      0.00
    8   21    1      1.15      0.00
    9   21    1     -2.72      0.00
   10   21    1     -1.94      0.00
   11   21    1      3.06      0.00
   12   21    1      4.58      0.00
   13   21    1      1.23      0.00
  -12   22    1      2.21      0.00
  -11   22    1      2.73      0.00
  -10   22    1      0.21      0.00
   -9   22    1     -1.90      0.00
   -8   22    1     -0.85      0.00
   -7   22    1      1.32      0.00
   -6   22    1      2.07      0.00
   -5   22    1      1.95      0.00
   -4   22    1      1.39      0.00
   -3   22    1      0.29      0.00
   -2   22    1     -0.75      0.00
   -1   22    1     -1.59      0.00
    0   22    1     -0.89      0.00
    1   22    1      2.22      0.00
    2   22    1      4.36      0.00
    3   22    1      2.17      0.00
    4   22    1     -2.47      0.00
    5   22    1     -4.84      0.00
    6   22    1     -3.39      0.00
    7   22    1     -0.83      0.00
    8   22    1      0.20      0.00
    9   22    1     -1.13      0.00
   10   22    1     -3.39      0.00
   11   22    1     -3.38      0.00
   12   22    1     -1.07      0.00
  -11   23    1     -1.89      0.00
  -10   23    1     -3.78      0.00
   -9   23    1     -2.90      0.00
   -8   23    1      0.94      0.00
   -7   23    1      4.04      0.00
   -6   23    1      3.13      0.00
   -5   23    1     -0.70      0.00
   -4   23    1     -1.56      0.00
   -3   23    1      3.05      0.00
   -2   23    1      5.18      0.00
   -1   23    1      0.72      0.00
    0   23    1     -2.34      0.00
    1   23    1     -0.24      0.00
    2   23    1      1.36      0.00
    3   23    1     -1.31      0.00
    4   23    1     -4.37      0.00
    5   23    1     -2.29      0.00
    6   23    1      2.14      0.00
    7   23    1      2.43      0.00
    8   23    1     -0.65      0.00
    9   23    1     -2.60      0.00
   10   23    1     -1.95      0.00
   -9   24    1     -1.90      0.00
   -8   24    1     -0.26      0.00
   -7   24    1      5.34      0.00
   -6   24    1      9.94      0.00
   -5   24    1      7.75      0.00
   -4   24    1      1.74      0.00
   -3   24    1     -1.79      0.00
   -2   24    1     -2.26      0.00
   -1   24    1     -1.80      0.00
    0   24    1     -1.35      0.00
    1   24    1      0.73      0.00
    2   24    1      3.27      0.00
    3   24    1      0.54      0.00
    4   24    1     -5.41      0.00
    5   24    1     -7.16      0.00
    6   24    1     -4.55      0.00
    7   24    1     -0.95      0.00
    8   24    1      1.09      0.00
    9   24    1     -0.15      0.00
   -6   25    1      3.19      0.00
   -5   25    1      0.12      0.00
   -4   25    1      1.16      0.00
   -3   25    1      4.96      0.00
   -2   25    1      5.05      0.00
   -1   25    1     -0.02      0.00
    0   25    1     -4.10      0.00
    1   25    1     -1.16      0.00
    2   25    1      3.09      0.00
    3   25    1      1.13      0.00
    4   25    1     -2.41      0.00
    5   25    1     -1.75      0.00
    6   25    1      0.69      0.00
  -23    0    2     -1.79      0.00
  -22    0    2     -1.23      0.00
  -21    0    2     -0.61      0.00
  -20    0    2     -0.37      0.00
  -19    0    2      0.02      0.00
  -18    0    2      0.57      0.00
  -17    0    2      0.46      0.00
  -16    0    2      0.65      0.00
  -15    0    2      0.85      0.00
  -14    0    2      0.54      0.00
  -13    0    2      1.57      0.00
  -12    0    2      2.28      0.00
  -11    0    2      0.80      0.00
  -10    0    2      0.43      0.00
   -9    0    2      2.46      0.00
   -8    0    2      1.47      0.00
   -7    0    2     -0.95      0.00
   -6    0    2      7.26      0.00
   -5    0    2     10.89      0.00
   -4    0    2    -11.88      0.00
   -3    0    2    -10.10      0.00
    2    0    2    -34.61      0.00
    3    0    2    -33.47      0.00
    4    0    2     -7.82      0.00
    5    0    2      2.12      0.00
    6    0    2      4.02      0.00
    7    0    2      5.74      0.00
    8    0    2      2.83      0.00
    9    0    2     -0.26      0.00
   10    0    2     -0.56      0.00
   11    0    2     -0.76      0.00
   12    0    2     -2.10      0.00
   13    0    2     -3.04      0.00
   14    0    2     -1.71      0.00
   15    0    2     -1.52      0.00
   16    0    2     -3.12      0.00
   17    0    2     -1.44      0.00
   18    0    2      1.86      0.00
   19    0    2      2.22      0.00
   20    0    2      0.90      0.00
   21    0    2      0.61      0.00
   22    0    2      2.07      0.00
  -23    1    2     -0.03      0.00
  -22    1    2      0.91      0.00
  -21    1    2      0.73      0.00
  -20    1    2     -0.61      0.00
  -19    1    2      0.00      0.00
  -18    1    2      1.15      0.00
  -17    1    2      0.31      0.00
  -16    1    2     -1.12      0.00
  -15    1    2     -1.40      0.00
  -14    1    2     -0.07      0.00
  -13    1    2      0.91      0.00
  -12    1    2      1.13      0.00
  -11    1    2      2.10      0.00
  -10    1    2      1.35      0.00
   -9    1    2     -0.85      0.00
   -8    1    2     -1.46      0.00
   -7    1    2     -1.92      0.00
   -6    1    2     -1.04      0.00
   -5    1    2      3.78      0.00
   -4    1    2      4.67      0.00
   -3    1    2    -11.90      0.00
   -2    1    2    -35.78      0.00
    2    1    2     -9.89      0.00
    3    1    2    -10.96      0.00
    4    1    2     -7.50      0.00
    5    1    2     -5.19      0.00
    6    1    2     -0.12      0.00
    7    1    2      2.23      0.00
    8    1    2      0.47      0.00
    9    1    2     -1.35      0.00
   10    1    2     -1.75      0.00
   11    1    2     -0.50      0.00
   12    1    2     -0.06      0.00
   13    1    2     -0.21      0.00
   14    1    2      1.17      0.00
   15    1    2      1.87      0.00
   16    1    2      0.63      0.00
   17    1    2     -0.91      0.00
   18    1    2     -0.81      0.00
   19    1    2      1.34      0.00
   20    1    2      2.36      0.00
   21    1    2      0.44      0.00
   22    1    2     -1.48      0.00
  -23    2    2     -1.91      0.00
  -22    2    2     -0.93      0.00
  -21    2    2     -0.43      0.00
  -20    2    2     -0.56      0.00
  -19    2    2     -1.08      0.00
  -18    2    2     -1.76      0.00
  -17    2    2     -1.49      0.00
  -16    2    2     -1.12      0.00
  -15    2    2     -1.56      0.00
  -14    2    2     -1.36      0.00
  -13    2    2      0.35      0.00
  -12    2    2      2.10      0.00
  -11    2    2      2.05      0.00
  -10    2    2      1.67      0.00
   -9    2    2      1.74      0.00
   -8    2    2     -0.26      0.00
   -7    2    2     -1.73      0.00
   -6    2    2     -0.27      0.00
   -5    2    2     -2.82      0.00
   -4    2    2    -10.15      0.00
   -3    2    2     -4.55      0.00
   -2    2    2     29.26      0.00
   -1    2    2     67.58      0.00
    0    2    2     62.68      0.00
    1    2    2     16.36      0.00
    2    2    2    -17.61      0.00
    3    2    2    -15.72      0.00
    4    2    2     -2.20      0.00
    5    2    2      2.63      0.00
    6    2    2      1.95      0.00
    7    2    2      3.02      0.00
    8    2    2      3.25      0.00
    9    2    2      0.88      0.00
   10    2    2      0.34      0.00
   11    2    2      0.13      0.00
   12    2    2     -2.12      0.00
   13    2    2     -2.52      0.00
   14    2    2     -1.17      0.00
   15    2    2     -1.05      0.00
   16    2    2     -1.29      0.00
   17    2    2     -0.58      0.00
   18    2    2      0.72      0.00
   19    2    2      1.04      0.00
   20    2    2      0.01      0.00
   21    2    2     -0.51      0.00
   22    2    2     -0.09      0.00
  -23    3    2     -3.54      0.00
  -22    3    2     -1.67      0.00
  -21    3    2      0.07      0.00
  -20    3    2     -0.63      0.00
  -19    3    2     -0.45      0.00
  -18    3    2      1.41      0.00
  -17    3    2      1.14      0.00
  -16    3    2     -0.89      0.00
  -15    3    2     -0.97      0.00
  -14    3    2     -0.09      0.00
  -13    3    2     -0.77      0.00
  -12    3    2     -0.64      0.00
  -11    3    2      1.29      0.00
  -10    3    2      0.58      0.00
   -9    3    2     -2.69      0.00
   -8    3    2     -3.36      0.00
   -7    3    2     -2.79      0.00
   -6    3    2     -2.00      0.00
   -5    3    2      4.95      0.00
   -4    3    2      8.81      0.00
   -3    3    2    -11.02      0.00
   -2    3    2    -39.25      0.00
   -1    3    2    -35.18      0.00
    0    3    2     -3.31      0.00
    1    3    2     12.14      0.00
    2    3    2      0.70      0.00
    3    3    2    -10.73      0.00
    4    3    2     -9.72      0.00
    5    3    2     -4.28      0.00
    6    3    2      0.21      0.00
    7    3    2      2.42      0.00
    8    3    2      1.13      0.00
    9    3    2     -1.15      0.00
   10    3    2     -1.02      0.00
   11    3    2      0.35      0.00
   12    3    2      0.34      0.00
   13    3    2      0.03      0.00
   14    3    2      1.38      0.00
   15    3    2      2.13      0.00
   16    3    2      0.29      0.00
   17    3    2     -1.29      0.00
   18    3    2     -0.75      0.00
   19    3    2      0.16      0.00
   20    3    2      0.69      0.00
   21    3    2      0.32      0.00
   22    3    2     -1.19      0.00
  -23    4    2     -0.71      0.00
  -22    4    2      0.72      0.00
  -21    4    2      2.47      0.00
  -20    4    2      1.83      0.00
  -19    4    2     -0.12      0.00
  -18    4    2     -0.34      0.00
  -17    4    2      0.83      0.00
  -16    4    2      0.16      0.00
  -15    4    2     -1.93      0.00
  -14    4    2     -1.97      0.00
  -13    4    2     -0.22      0.00
  -12    4    2      0.96      0.00
  -11    4    2      1.83      0.00
  -10    4    2      2.76      0.00
   -9    4    2      1.41      0.00
   -8    4    2     -1.34      0.00
   -7    4    2     -1.95      0.00
   -6    4    2     -4.80      0.00
   -5    4    2     -8.96      0.00
   -4    4    2     -2.61      0.00
   -3    4    2      5.15      0.00
   -2    4    2     -3.71      0.00
   -1    4    2    -16.00      0.00
    0    4    2    -13.86      0.00
    1    4    2     -4.83      0.00
    2    4    2      0.14      0.00
    3    4    2      0.78      0.00
    4    4    2     -0.10      0.00
    5    4    2     -1.45      0.00
    6    4    2     -2.13      0.00
    7    4    2      0.36      0.00
    8    4    2      3.77      0.00
    9    4    2      4.20      0.00
   10    4    2      2.68      0.00
   11    4    2      0.76      0.00
   12    4    2     -0.60      0.00
   13    4    2     -0.60      0.00
   14    4    2     -0.65      0.00
   15    4    2     -0.88      0.00
   16    4    2     -0.47      0.00
   17    4    2     -0.07      0.00
   18    4    2     -0.11      0.00
   19    4    2     -0.71      0.00
   20    4    2     -1.44      0.00
   21    4    2     -1.82      0.00
   22    4    2     -2.48      0.00
   23    4    2     -2.66      0.00
  -23    5    2     -2.47      0.00
  -22    5    2     -1.22      0.00
  -21    5    2      1.53      0.00
  -20    5    2      2.43      0.00
  -19    5    2      0.53      0.00
  -18    5    2     -0.51      0.00
  -17    5    2     -0.07      0.00
  -16    5    2      0.09      0.00
  -15    5    2     -0.09      0.00
  -14    5    2     -2.45      0.00
  -13    5    2     -5.30      0.00
  -12    5    2     -4.04      0.00
  -11    5    2     -1.14      0.00
  -10    5    2     -0.77      0.00
   -9    5    2     -2.02      0.00
   -8    5    2     -2.31      0.00
   -7    5    2     -2.10      0.00
   -6    5    2     -3.53      0.00
   -5    5    2     -4.11      0.00
   -4    5    2     -3.30      0.00
   -3    5    2     -4.59      0.00
   -2    5    2     -6.20      0.00
   -1    5    2     -5.69      0.00
    0    5    2     -0.24      0.00
    1    5    2      9.18      0.00
    2    5    2      8.74      0.00
    3    5    2     -0.40      0.00
    4    5    2     -1.04      0.00
    5    5    2      2.37      0.00
    6    5    2      0.72      0.00
    7    5    2      0.62      0.00
    8    5    2      2.35      0.00
    9    5    2      1.76      0.00
   10    5    2      1.31      0.00
   11    5    2      1.85      0.00
   12    5    2      1.60      0.00
   13    5    2      0.19      0.00
   14    5    2     -0.79      0.00
   15    5    2     -1.00      0.00
   16    5    2     -1.68      0.00
   17    5    2     -1.43      0.00
   18    5    2     -0.29      0.00
   19    5    2     -1.06      0.00
   20    5    2     -1.79      0.00
   21    5    2      0.54      0.00
   22    5    2      2.73      0.00
  -22    6    2     -0.82      0.00
  -21    6    2     -0.85      0.00
  -20    6    2     -1.25      0.00
  -19    6    2     -1.52      0.00
  -18    6    2     -0.07      0.00
  -17    6    2      0.88      0.00
  -16    6    2     -0.09      0.00
  -15    6    2     -1.51      0.00
  -14    6    2     -1.55      0.00
  -13    6    2     -0.46      0.00
  -12    6    2     -0.11      0.00
  -11    6    2      1.41      0.00
  -10    6    2      4.09      0.00
   -9    6    2      3.06      0.00
   -8    6    2     -0.43      0.00
   -7    6    2     -2.51      0.00
   -6    6    2     -2.77      0.00
   -5    6    2     -1.02      0.00
   -4    6    2      2.02      0.00
   -3    6    2      5.04      0.00
   -2    6    2      1.54      0.00
   -1    6    2    -10.28      0.00
    0    6    2    -13.04      0.00
    1    6    2     -1.74      0.00
    2    6    2      4.81      0.00
    3    6    2      2.42      0.00
    4    6    2      0.30      0.00
    5    6    2     -0.61      0.00
    6    6    2     -1.60      0.00
    7    6    2     -1.33      0.00
    8    6    2      1.84      0.00
    9    6    2      4.11      0.00
   10    6    2      1.01      0.00
   11    6    2     -1.42      0.00
   12    6    2     -0.03      0.00
   13    6    2     -0.28      0.00
   14    6    2     -1.55      0.00
   15    6    2     -1.12      0.00
   16    6    2     -0.37      0.00
   17    6    2      0.10      0.00
   18    6    2      0.13      0.00
   19    6    2     -0.03      0.00
   20    6    2      0.04      0.00
   21    6    2     -0.36      0.00
   22    6    2     -0.83      0.00
  -22    7    2      2.56      0.00
  -21    7    2      1.55      0.00
  -20    7    2      0.39      0.00
  -19    7    2      0.12      0.00
  -18    7    2     -0.45      0.00
  -17    7    2     -0.41      0.00
  -16    7    2      1.03      0.00
  -15    7    2      0.96      0.00
  -14    7    2     -1.41      0.00
  -13    7    2     -3.15      0.00
  -12    7    2     -1.83      0.00
  -11    7    2      1.16      0.00
  -10    7    2      2.07      0.00
   -9    7    2      1.78      0.00
   -8    7    2      1.76      0.00
   -7    7    2      0.02      0.00
   -6    7    2     -2.82      0.00
   -5    7    2     -5.37      0.00
   -4    7    2     -4.59      0.00
   -3    7    2      2.61      0.00
   -2    7    2      8.59      0.00
   -1    7    2      7.57      0.00
    0    7    2      5.26      0.00
    1    7    2      4.56      0.00
    2    7    2      5.42      0.00
    3    7    2      7.96      0.00
    4    7    2      8.79      0.00
    5    7    2      6.47      0.00
    6    7    2      2.69      0.00
    7    7    2      0.76      0.00
    8    7    2      2.39      0.00
    9    7    2      3.35      0.00
   10    7    2      2.70      0.00
   11    7    2      3.59      0.00
   12    7    2      4.12      0.00
   13    7    2      2.67      0.00
   14    7    2      0.78      0.00
   15    7    2     -0.70      0.00
   16    7    2     -1.01      0.00
   17    7    2     -0.61      0.00
   18    7    2     -0.14      0.00
   19    7    2      0.06      0.00
   20    7    2     -0.52      0.00
   21    7    2      0.26      0.00
   22    7    2      2.54      0.00
  -22    8    2     -0.30      0.00
  -21    8    2     -2.12      0.00
  -20    8    2     -1.65      0.00
  -19    8    2      0.59      0.00
  -18    8    2      1.70      0.00
  -17    8    2      1.25      0.00
  -16    8    2     -0.02      0.00
  -15    8    2     -0.63      0.00
  -14    8    2     -0.23      0.00
  -13    8    2     -0.72      0.00
  -12    8    2     -1.23      0.00
  -11    8    2      0.34      0.00
  -10    8    2      2.21      0.00
   -9    8    2      1.96      0.00
   -8    8    2      0.18      0.00
   -7    8    2     -0.56      0.00
   -6    8    2      0.97      0.00
   -5    8    2      2.74      0.00
   -4    8    2      3.03      0.00
   -3    8    2      3.29      0.00
   -2    8    2      5.11      0.00
   -1    8    2      6.31      0.00
    0    8    2      4.34      0.00
    1    8    2      1.25      0.00
    2    8    2     -1.83      0.00
    3    8    2     -5.01      0.00
    4    8    2     -3.90      0.00
    5    8    2     -0.10      0.00
    6    8    2     -1.10      0.00
    7    8    2     -3.01      0.00
    8    8    2     -0.16      0.00
    9    8    2      1.76      0.00
   10    8    2      0.01      0.00
   11    8    2     -1.03      0.00
   12    8    2     -0.75      0.00
   13    8    2     -1.12      0.00
   14    8    2     -1.35      0.00
   15    8    2     -0.26      0.00
   16    8    2      0.28      0.00
   17    8    2     -1.21      0.00
   18    8    2     -1.81      0.00
   19    8    2      0.18      0.00
   20    8    2      1.48      0.00
   21    8    2      0.67      0.00
  -22    9    2      2.07      0.00
  -21    9    2     -0.07      0.00
  -20    9    2     -2.12      0.00
  -19    9    2     -1.00      0.00
  -18    9    2      1.07      0.00
  -17    9    2      1.89      0.00
  -16    9    2      1.75      0.00
  -15    9    2      0.40      0.00
  -14    9    2     -1.03      0.00
  -13    9    2     -1.24      0.00
  -12    9    2     -1.25      0.00
  -11    9    2     -0.76      0.00
  -10    9    2      1.47      0.00
   -9    9    2      3.69      0.00
   -8    9    2      3.19      0.00
   -7    9    2      0.22      0.00
   -6    9    2     -2.49      0.00
   -5    9    2     -3.20      0.00
   -4    9    2     -2.21      0.00
   -3    9    2     -0.08      0.00
   -2    9    2      2.04      0.00
   -1    9    2      2.23      0.00
    0    9    2      0.13      0.00
    1    9    2     -1.11      0.00
    2    9    2      0.58      0.00
    3    9    2      1.92      0.00
    4    9    2      1.17      0.00
    5    9    2      1.07      0.00
    6    9    2      1.02      0.00
    7    9    2     -0.78      0.00
    8    9    2     -1.50      0.00
    9    9    2      0.76      0.00
   10    9    2      3.04      0.00
   11    9    2      2.96      0.00
   12    9    2      2.13      0.00
   13    9    2      1.65      0.00
   14    9    2      0.29      0.00
   15    9    2     -0.87      0.00
   16    9    2     -0.24      0.00
   17    9    2      0.29      0.00
   18    9    2     -0.52      0.00
   19    9    2     -0.90      0.00
   20    9    2     -0.16      0.00
   21    9    2      0.02      0.00
  -21   10    2      0.73      0.00
  -20   10    2      0.55      0.00
  -19   10    2      0.11      0.00
  -18   10    2      1.20      0.00
  -17   10    2      3.04      0.00
  -16   10    2      2.57      0.00
  -15   10    2      1.47      0.00
  -14   10    2      2.06      0.00
  -13   10    2      1.96      0.00
  -12   10    2      0.87      0.00
  -11   10    2      0.49      0.00
  -10   10    2      0.56      0.00
   -9   10    2      0.71      0.00
   -8   10    2      0.10      0.00
   -7   10    2     -0.57      0.00
   -6   10    2     -0.43      0.00
   -5   10    2     -1.59      0.00
   -4   10    2     -2.56      0.00
   -3   10    2      1.13      0.00
   -2   10    2      8.43      0.00
   -1   10    2     13.45      0.00
    0   10    2     11.51      0.00
    1   10    2      4.52      0.00
    2   10    2     -1.60      0.00
    3   10    2     -4.31      0.00
    4   10    2     -3.78      0.00
    5   10    2     -1.42      0.00
    6   10    2      1.03      0.00
    7   10    2      2.50      0.00
    8   10    2      1.77      0.00
    9   10    2      0.33      0.00
   10   10    2     -0.01      0.00
   11   10    2     -0.61      0.00
   12   10    2     -0.77      0.00
   13   10    2      0.37      0.00
   14   10    2      1.30      0.00
   15   10    2      2.03      0.00
   16   10    2      1.90      0.00
   17   10    2      0.24      0.00
   18   10    2     -0.52      0.00
   19   10    2      0.29      0.00
   20   10    2      0.99      0.00
   21   10    2      1.09      0.00
  -21   11    2     -0.09      0.00
  -20   11    2      0.85      0.00
  -19   11    2      0.75      0.00
  -18   11    2      1.52      0.00
  -17   11    2      3.12      0.00
  -16   11    2      2.88      0.00
  -15   11    2      0.59      0.00
  -14   11    2     -1.67      0.00
  -13   11    2     -1.91      0.00
  -12   11    2     -1.50      0.00
  -11   11    2     -2.51      0.00
  -10   11    2     -2.08      0.00
   -9   11    2     -0.21      0.00
   -8   11    2     -0.69      0.00
   -7   11    2     -1.69      0.00
   -6   11    2     -0.19      0.00
   -5   11    2      2.38      0.00
   -4   11    2      1.79      0.00
   -3   11    2     -3.54      0.00
   -2   11    2     -6.34      0.00
   -1   11    2     -2.35      0.00
    0   11    2      0.88      0.00
    1   11    2     -1.07      0.00
    2   11    2     -4.04      0.00
    3   11    2     -4.98      0.00
    4   11    2     -4.64      0.00
    5   11    2     -3.40      0.00
    6   11    2     -1.09      0.00
    7   11    2     -0.27      0.00
    8   11    2     -0.97      0.00
    9   11    2      0.30      0.00
   10   11    2      2.11      0.00
   11   11    2      2.35      0.00
   12   11    2      1.99      0.00
   13   11    2      0.38      0.00
   14   11    2     -1.17      0.00
   15   11    2     -0.89      0.00
   16   11    2     -0.59      0.00
   17   11    2     -0.78      0.00
   18   11    2     -0.69      0.00
   19   11    2      0.07      0.00
   20   11    2      1.59      0.00
  -21   12    2      0.55      0.00
  -20   12    2     -0.95      0.00
  -19   12    2     -2.20      0.00
  -18   12    2     -0.52      0.00
  -17   12    2      1.97      0.00
  -16   12    2      2.97      0.00
  -15   12    2      2.01      0.00
  -14   12    2      0.33      0.00
  -13   12    2      0.04      0.00
  -12   12    2     -0.16      0.00
  -11   12    2     -1.04      0.00
  -10   12    2     -0.33      0.00
   -9   12    2      1.25      0.00
   -8   12    2      1.53      0.00
   -7   12    2      0.03      0.00
   -6   12    2     -3.04      0.00
   -5   12    2     -5.67      0.00
   -4   12    2     -5.88      0.00
   -3   12    2     -3.55      0.00
   -2   12    2      0.38      0.00
   -1   12    2      4.00      0.00
    0   12    2      4.84      0.00
    1   12    2      1.51      0.00
    2   12    2     -2.43      0.00
    3   12    2     -3.00      0.00
    4   12    2     -3.06      0.00
    5   12    2     -3.32      0.00
    6   12    2     -0.40      0.00
    7   12    2      2.65      0.00
    8   12    2      1.93      0.00
    9   12    2     -0.44      0.00
   10   12    2     -1.60      0.00
   11   12    2     -0.41      0.00
   12   12    2      1.94      0.00
   13   12    2      3.07      0.00
   14   12    2      2.61      0.00
   15   12    2      2.00      0.00
   16   12    2      2.43      0.00
   17   12    2      2.61      0.00
   18   12    2      0.85      0.00
   19   12    2     -1.11      0.00
   20   12    2     -1.20      0.00
  -21   13    2     -0.76      0.00
  -20   13    2      0.39      0.00
  -19   13    2     -0.02      0.00
  -18   13    2     -0.79      0.00
  -17   13    2     -0.05      0.00
  -16   13    2      0.87      0.00
  -15   13    2      0.08      0.00
  -14   13    2     -1.22      0.00
  -13   13    2     -0.73      0.00
  -12   13    2      1.08      0.00
  -11   13    2      1.41      0.00
  -10   13    2     -0.63      0.00
   -9   13    2     -2.67      0.00
   -8   13    2     -3.15      0.00
   -7   13    2     -2.56      0.00
   -6   13    2     -0.57      0.00
   -5   13    2      1.93      0.00
   -4   13    2      1.48      0.00
   -3   13    2     -2.24      0.00
   -2   13    2     -4.46      0.00
   -1   13    2     -1.75      0.00
    0   13    2      2.26      0.00
    1   13    2      1.85      0.00
    2   13    2     -1.22      0.00
    3   13    2     -1.31      0.00
    4   13    2      1.00      0.00
    5   13    2      1.64      0.00
    6   13    2      0.39      0.00
    7   13    2     -0.36      0.00
    8   13    2     -0.33      0.00
    9   13    2     -0.53      0.00
   10   13    2     -0.30      0.00
   11   13    2      0.55      0.00
   12   13    2      0.70      0.00
   13   13    2      0.29      0.00
   14   13    2      0.19      0.00
   15   13    2     -0.24      0.00
   16   13    2     -1.31      0.00
   17   13    2     -1.60      0.00
   18   13    2     -0.20      0.00
   19   13    2      1.29      0.00
   20   13    2      1.03      0.00
  -20   14    2     -1.63      0.00
  -19   14    2     -0.45      0.00
  -18   14    2      1.40      0.00
  -17   14    2      1.59      0.00
  -16   14    2      1.59      0.00
  -15   14    2      1.98      0.00
  -14   14    2      1.38      0.00
  -13   14    2      0.05      0.00
  -12   14    2     -0.96      0.00
  -11   14    2     -0.57      0.00
  -10   14    2      1.01      0.00
   -9   14    2      1.86      0.00
   -8   14    2      1.73      0.00
   -7   14    2      1.05      0.00
   -6   14    2      0.04      0.00
   -5   14    2     -0.04      0.00
   -4   14    2     -0.19      0.00
   -3   14    2     -1.98      0.00
   -2   14    2     -2.98      0.00
   -1   14    2     -1.79      0.00
    0   14    2     -1.26      0.00
    1   14    2     -2.56      0.00
    2   14    2     -3.38      0.00
    3   14    2     -2.96      0.00
    4   14    2     -2.40      0.00
    5   14    2     -1.52      0.00
    6   14    2     -0.39      0.00
    7   14    2      0.23      0.00
    8   14    2      0.15      0.00
    9   14    2     -1.18      0.00
   10   14    2     -2.14      0.00
   11   14    2     -0.35      0.00
   12   14    2      1.44      0.00
   13   14    2      0.68      0.00
   14   14    2     -0.17      0.00
   15   14    2      0.52      0.00
   16   14    2      1.54      0.00
   17   14    2      1.51      0.00
   18   14    2      0.23      0.00
   19   14    2     -0.95      0.00
  -19   15    2     -0.96      0.00
  -18   15    2     -0.77      0.00
  -17   15    2     -0.23      0.00
  -16   15    2     -0.61      0.00
  -15   15    2     -1.87      0.00
  -14   15    2     -1.24      0.00
  -13   15    2      0.62      0.00
  -12   15    2      1.13      0.00
  -11   15    2      0.91      0.00
  -10   15    2      0.48      0.00
   -9   15    2     -0.16      0.00
   -8   15    2     -1.21      0.00
   -7   15    2     -2.68      0.00
   -6   15    2     -1.84      0.00
   -5   15    2      0.44      0.00
   -4   15    2     -0.05      0.00
   -3   15    2     -1.55      0.00
   -2   15    2     -1.63      0.00
   -1   15    2     -1.59      0.00
    0   15    2     -0.60      0.00
    1   15    2      1.87      0.00
    2   15    2      2.77      0.00
    3   15    2      1.51      0.00
    4   15    2      2.01      0.00
    5   15    2      4.37      0.00
    6   15    2      3.55      0.00
    7   15    2     -0.42      0.00
    8   15    2     -2.73      0.00
    9   15    2     -1.64      0.00
   10   15    2      0.53      0.00
   11   15    2      0.36      0.00
   12   15    2     -0.35      0.00
   13   15    2      1.85      0.00
   14   15    2      2.67      0.00
   15   15    2      0.02      0.00
   16   15    2     -1.12      0.00
   17   15    2     -0.52      0.00
   18   15    2     -0.37      0.00
   19   15    2      0.06      0.00
  -19   16    2      0.82      0.00
  -18   16    2     -0.18      0.00
  -17   16    2     -0.29      0.00
  -16   16    2     -0.69      0.00
  -15   16    2     -0.63      0.00
  -14   16    2      1.15      0.00
  -13   16    2      1.71      0.00
  -12   16    2      0.71      0.00
  -11   16    2      0.56      0.00
  -10   16    2      0.83      0.00
   -9   16    2     -0.35      0.00
   -8   16    2     -3.12      0.00
   -7   16    2     -4.21      0.00
   -6   16    2     -1.66      0.00
   -5   16    2      0.71      0.00
   -4   16    2      0.40      0.00
   -3   16    2     -0.76      0.00
   -2   16    2     -1.40      0.00
   -1   16    2     -1.70      0.00
    0   16    2     -1.90      0.00
    1   16    2     -1.09      0.00
    2   16    2     -0.18      0.00
    3   16    2     -1.13      0.00
    4   16    2     -1.76      0.00
    5   16    2     -0.43      0.00
    6   16    2      1.32      0.00
    7   16    2      2.36      0.00
    8   16    2      1.37      0.00
    9   16    2     -0.19      0.00
   10   16    2      0.63      0.00
   11   16    2      1.80      0.00
   12   16    2      0.91      0.00
   13   16    2     -0.16      0.00
   14   16    2      0.83      0.00
   15   16    2      2.44      0.00
   16   16    2      1.80      0.00
   17   16    2      0.77      0.00
   18   16    2      1.51      0.00
  -18   17    2      1.42      0.00
  -17   17    2      1.94      0.00
  -16   17    2      0.53      0.00
  -15   17    2     -0.41      0.00
  -14   17    2      0.87      0.00
  -13   17    2      1.94      0.00
  -12   17    2      0.51      0.00
  -11   17    2     -0.81      0.00
  -10   17    2      0.79      0.00
   -9   17    2      1.98      0.00
   -8   17    2     -0.17      0.00
   -7   17    2     -2.43      0.00
   -6   17    2     -2.28      0.00
   -5   17    2     -0.40      0.00
   -4   17    2      1.41      0.00
   -3   17    2      1.32      0.00
   -2   17    2      0.10      0.00
   -1   17    2     -0.89      0.00
    0   17    2     -1.02      0.00
    1   17    2      0.77      0.00
    2   17    2      2.76      0.00
    3   17    2      2.49      0.00
    4   17    2      1.41      0.00
    5   17    2      1.56      0.00
    6   17    2      1.76      0.00
    7   17    2      0.15      0.00
    8   17    2     -1.17      0.00
    9   17    2     -0.16      0.00
   10   17    2      0.81      0.00
   11   17    2      1.36      0.00
   12   17    2      2.71      0.00
   13   17    2      2.58      0.00
   14   17    2      0.50      0.00
   15   17    2     -0.99      0.00
   16   17    2     -1.14      0.00
   17   17    2     -0.71      0.00
  -17   18    2     -1.44      0.00
  -16   18    2     -0.80      0.00
  -15   18    2     -1.33      0.00
  -14   18    2     -1.82      0.00
  -13   18    2     -0.60      0.00
  -12   18    2      0.82      0.00
  -11   18    2      0.64      0.00
  -10   18    2     -0.25      0.00
   -9   18    2     -0.74      0.00
   -8   18    2     -1.16      0.00
   -7   18    2     -1.30      0.00
   -6   18    2     -0.64      0.00
   -5   18    2     -0.03      0.00
   -4   18    2      0.20      0.00
   -3   18    2      0.66      0.00
   -2   18    2      0.44      0.00
   -1   18    2     -0.59      0.00
    0   18    2     -1.03      0.00
    1   18    2     -1.65      0.00
    2   18    2     -2.36      0.00
    3   18    2     -0.66      0.00
    4   18    2      1.75      0.00
    5   18    2      1.50      0.00
    6   18    2      0.07      0.00
    7   18    2     -0.74      0.00
    8   18    2     -1.69      0.00
    9   18    2     -2.06      0.00
   10   18    2     -1.46      0.00
   11   18    2     -2.02      0.00
   12   18    2     -2.82      0.00
   13   18    2     -0.82      0.00
   14   18    2      1.09      0.00
   15   18    2     -1.01      0.00
   16   18    2     -3.46      0.00
  -16   19    2     -1.11      0.00
  -15   19    2     -0.60      0.00
  -14   19    2     -0.02      0.00
  -13   19    2      0.29      0.00
  -12   19    2      0.19      0.00
  -11   19    2     -0.60      0.00
  -10   19    2     -0.69      0.00
   -9   19    2     -0.64      0.00
   -8   19    2     -1.56      0.00
   -7   19    2     -1.34      0.00
   -6   19    2     -0.05      0.00
   -5   19    2      0.08      0.00
   -4   19    2     -0.15      0.00
   -3   19    2      0.32      0.00
   -2   19    2      0.36      0.00
   -1   19    2     -0.90      0.00
    0   19    2     -2.34      0.00
    1   19    2     -2.49      0.00
    2   19    2     -1.91      0.00
    3   19    2     -1.51      0.00
    4   19    2     -1.30      0.00
    5   19    2     -1.73      0.00
    6   19    2     -2.49      0.00
    7   19    2     -2.38      0.00
    8   19    2     -1.95      0.00
    9   19    2     -2.70      0.00
   10   19    2     -3.17      0.00
   11   19    2     -1.06      0.00
   12   19    2      0.58      0.00
   13   19    2     -1.61      0.00
   14   19    2     -3.37      0.00
   15   19    2     -1.85      0.00
  -15   20    2     -0.13      0.00
  -14   20    2     -2.52      0.00
  -13   20    2     -4.31      0.00
  -12   20    2     -2.69      0.00
  -11   20    2      0.12      0.00
  -10   20    2      0.49      0.00
   -9   20    2     -0.98      0.00
   -8   20    2     -0.99      0.00
   -7   20    2     -0.23      0.00
   -6   20    2     -0.21      0.00
   -5   20    2      0.12      0.00
   -4   20    2      0.22      0.00
   -3   20    2      0.79      0.00
   -2   20    2      3.37      0.00
   -1   20    2      4.58      0.00
    0   20    2      1.58      0.00
    1   20    2     -2.89      0.00
    2   20    2     -3.85      0.00
    3   20    2      0.19      0.00
    4   20    2      4.36      0.00
    5   20    2      4.34      0.00
    6   20    2      1.02      0.00
    7   20    2     -2.05      0.00
    8   20    2     -1.09      0.00
    9   20    2      1.32      0.00
   10   20    2     -0.87      0.00
   11   20    2     -4.78      0.00
   12   20    2     -3.65      0.00
   13   20    2      0.82      0.00
   14   20    2      1.75      0.00
  -14   21    2     -0.16      0.00
  -13   21    2     -0.12      0.00
  -12   21    2     -0.36      0.00
  -11   21    2     -0.41      0.00
  -10   21    2      0.09      0.00
   -9   21    2      0.97      0.00
   -8   21    2      0.65      0.00
   -7   21    2      0.05      0.00
   -6   21    2      2.16      0.00
   -5   21    2      3.16      0.00
   -4   21    2     -0.02      0.00
   -3   21    2     -1.78      0.00
   -2   21    2      0.19      0.00
   -1   21    2      2.37      0.00
    0   21    2      1.89      0.00
    1   21    2     -1.63      0.00
    2   21    2     -4.19      0.00
    3   21    2     -2.98      0.00
    4   21    2     -0.41      0.00
    5   21    2      1.06      0.00
    6   21    2      0.13      0.00
    7   21    2     -1.94      0.00
    8   21    2     -2.23      0.00
    9   21    2     -0.59      0.00
   10   21    2      1.53      0.00
   11   21    2      1.84      0.00
   12   21    2     -0.21      0.00
  -13   22    2     -1.91      0.00
  -12   22    2     -0.93      0.00
  -11   22    2      1.57      0.00
  -10   22    2      3.12      0.00
   -9   22    2      1.62      0.00
   -8   22    2     -2.65      0.00
   -7   22    2     -4.97      0.00
   -6   22    2     -2.43      0.00
   -5   22    2      1.15      0.00
   -4   22    2      1.06      0.00
   -3   22    2     -2.11      0.00
   -2   22    2     -2.14      0.00
   -1   22    2      1.92      0.00
    0   22    2      2.29      0.00
    1   22    2     -0.64      0.00
    2   22    2      0.19      0.00
    3   22    2      3.02      0.00
    4   22    2      3.96      0.00
    5   22    2      2.76      0.00
    6   22    2     -0.18      0.00
    7   22    2     -1.14      0.00
    8   22    2      1.99      0.00
    9   22    2      4.51      0.00
   10   22    2      2.38      0.00
   11   22    2     -1.24      0.00
   12   22    2     -1.32      0.00
  -11   23    2     -1.73      0.00
  -10   23    2      1.82      0.00
   -9   23    2      3.00      0.00
   -8   23    2     -0.24      0.00
   -7   23    2     -4.71      0.00
   -6   23    2     -6.92      0.00
   -5   23    2     -4.78      0.00
   -4   23    2     -1.55      0.00
   -3   23    2     -1.25      0.00
   -2   23    2     -0.68      0.00
   -1   23    2      1.93      0.00
    0   23    2      1.96      0.00
    1   23    2     -1.34      0.00
    2   23    2     -2.81      0.00
    3   23    2      0.89      0.00
    4   23    2      5.97      0.00
    5   23    2      6.33      0.00
    6   23    2      2.72      0.00
    7   23    2     -0.24      0.00
    8   23    2     -0.26      0.00
    9   23    2      2.64      0.00
   10   23    2      4.77      0.00
   -9   24    2      2.13      0.00
   -8   24    2     -1.40      0.00
   -7   24    2     -6.16      0.00
   -6   24    2     -4.81      0.00
   -5   24    2      0.03      0.00
   -4   24    2     -0.88      0.00
   -3   24    2     -6.56      0.00
   -2   24    2     -7.25      0.00
   -1   24    2     -1.19      0.00
    0   24    2      3.11      0.00
    1   24    2      1.62      0.00
    2   24    2      0.81      0.00
    3   24    2      4.70      0.00
    4   24    2      6.94      0.00
    5   24    2      3.27      0.00
    6   24    2     -1.00      0.00
    7   24    2     -1.71      0.00
    8   24    2     -0.81      0.00
   -6   25    2     -8.99      0.00
   -5   25    2     -4.90      0.00
   -4   25    2      1.36      0.00
   -3   25    2      2.28      0.00
   -2   25    2     -0.23      0.00
   -1   25    2     -0.35      0.00
    0   25    2      1.00      0.00
    1   25    2      0.17      0.00
    2   25    2     -1.45      0.00
    3   25    2      0.37      0.00
    4   25    2      4.15      0.00
    5   25    2      4.56      0.00
    6   25    2      1.99      0.00
  -23    1    3      1.78      0.00
  -22    1    3      1.20      0.00
  -21    1    3      0.94      0.00
  -20    1    3      0.38      0.00
  -19    1    3      0.31      0.00
  -18    1    3      0.30      0.00
  -17    1    3      0.05      0.00
  -16    1    3      0.33      0.00
  -15    1    3      0.74      0.00
  -14    1    3      0.45      0.00
  -13    1    3     -1.41      0.00
  -12    1    3     -3.03      0.00
  -11    1    3     -1.81      0.00
  -10    1    3     -0.58      0.00
   -9    1    3     -0.84      0.00
   -8    1    3      0.46      0.00
   -7    1    3      0.37      0.00
   -6    1    3     -3.94      0.00
   -5    1    3     -0.79      0.00
   -4    1    3     11.32      0.00
   -3    1    3     -3.14      0.00
   -2    1    3    -57.42      0.00
   -1    1    3    -89.63      0.00
    0    1    3    -53.08      0.00
    1    1    3      6.67      0.00
    2    1    3     30.92      0.00
    3    1    3     19.98      0.00
    4    1    3      2.72      0.00
    5    1    3     -4.61      0.00
    6    1    3     -5.24      0.00
    7    1    3     -4.57      0.00
    8    1    3     -1.48      0.00
    9    1    3      0.96      0.00
   10    1    3      0.41      0.00
   11    1    3      1.49      0.00
   12    1    3      3.79      0.00
   13    1    3      2.87      0.00
   14    1    3      0.72      0.00
   15    1    3      1.18      0.00
   16    1    3      2.24      0.00
   17    1    3      0.51      0.00
   18    1    3     -1.84      0.00
   19    1    3     -1.36      0.00
   20    1    3      0.36      0.00
   21    1    3      0.07      0.00
   22    1    3     -1.39      0.00
  -23    2    3     -0.50      0.00
  -22    2    3     -1.53      0.00
  -21    2    3     -0.86      0.00
  -20    2    3      0.80      0.00
  -19    2    3      0.21      0.00
  -18    2    3     -1.62      0.00
  -17    2    3     -0.40      0.00
  -16    2    3      1.97      0.00
  -15    2    3      1.79      0.00
  -14    2    3      0.41      0.00
  -13    2    3     -0.21      0.00
  -12    2    3     -0.88      0.00
  -11    2    3     -1.98      0.00
  -10    2    3     -0.53      0.00
   -9    2    3      2.32      0.00
   -8    2    3      3.11      0.00
   -7    2    3      4.13      0.00
   -6    2    3      1.05      0.00
   -5    2    3     -7.38      0.00
   -4    2    3     -1.49      0.00
   -3    2    3     22.62      0.00
   -2    2    3     37.30      0.00
   -1    2    3     26.48      0.00
    0    2    3      5.94      0.00
    1    2    3     -0.06      0.00
    2    2    3      7.66      0.00
    3    2    3      9.99      0.00
    4    2    3      5.64      0.00
    5    2    3      1.97      0.00
    6    2    3     -1.62      0.00
    7    2    3     -2.07      0.00
    8    2    3      0.55      0.00
    9    2    3      1.05      0.00
   10    2    3      0.45      0.00
   11    2    3     -0.06      0.00
   12    2    3     -0.67      0.00
   13    2    3     -1.18      0.00
   14    2    3     -2.76      0.00
   15    2    3     -2.81      0.00
   16    2    3      0.06      0.00
   17    2    3      1.45      0.00
   18    2    3     -0.05      0.00
   19    2    3     -2.08      0.00
   20    2    3     -2.37      0.00
   21    2    3      0.16      0.00
   22    2    3      2.54      0.00
  -23    3    3      1.52      0.00
  -22    3    3     -0.41      0.00
  -21    3    3     -1.40      0.00
  -20    3    3     -0.11      0.00
  -19    3    3      0.52      0.00
  -18    3    3      0.73      0.00
  -17    3    3      0.98      0.00
  -16    3    3      0.98      0.00
  -15    3    3      1.67      0.00
  -14    3    3      1.19      0.00
  -13    3    3     -0.33      0.00
  -12    3    3     -0.73      0.00
  -11    3    3     -1.32      0.00
  -10    3    3     -1.57      0.00
   -9    3    3      0.13      0.00
   -8    3    3      1.69      0.00
   -7    3    3      1.31      0.00
   -6    3    3      2.18      0.00
   -5    3    3      5.86      0.00
   -4    3    3      3.46      0.00
   -3    3    3     -6.33      0.00
   -2    3    3    -13.26      0.00
   -1    3    3    -18.71      0.00
    0    3    3    -18.75      0.00
    1    3    3     -3.66      0.00
    2    3    3      7.52      0.00
    3    3    3      1.87      0.00
    4    3    3     -2.51      0.00
    5    3    3     -0.82      0.00
    6    3    3     -1.41      0.00
    7    3    3     -2.72      0.00
    8    3    3     -3.29      0.00
    9    3    3     -3.17      0.00
   10    3    3     -1.80      0.00
   11    3    3     -0.03      0.00
   12    3    3      1.67      0.00
   13    3    3      1.73      0.00
   14    3    3      0.90      0.00
   15    3    3      1.09      0.00
   16    3    3      0.63      0.00
   17    3    3     -0.24      0.00
   18    3    3     -0.05      0.00
   19    3    3      0.06      0.00
   20    3    3      0.25      0.00
   21    3    3      1.41      0.00
   22    3    3      2.14      0.00
  -23    4    3      2.67      0.00
  -22    4    3      0.83      0.00
  -21    4    3     -0.35      0.00
  -20    4    3     -0.44      0.00
  -19    4    3     -0.71      0.00
  -18    4    3     -0.94      0.00
  -17    4    3     -0.65      0.00
  -16    4    3      0.16      0.00
  -15    4    3      0.56      0.00
  -14    4    3      1.60      0.00
  -13    4    3      3.37      0.00
  -12    4    3      1.85      0.00
  -11    4    3     -0.96      0.00
  -10    4    3      0.10      0.00
   -9    4    3      2.74      0.00
   -8    4    3      3.47      0.00
   -7    4    3      2.91      0.00
   -6    4    3      2.16      0.00
   -5    4    3     -0.28      0.00
   -4    4    3     -0.92      0.00
   -3    4    3     10.50      0.00
   -2    4    3     24.08      0.00
   -1    4    3     17.35      0.00
    0    4    3     -0.92      0.00
    1    4    3     -7.05      0.00
    2    4    3     -0.27      0.00
    3    4    3      6.19      0.00
    4    4    3      4.28      0.00
    5    4    3     -0.76      0.00
    6    4    3     -1.92      0.00
    7    4    3     -2.33      0.00
    8    4    3     -2.07      0.00
    9    4    3      0.06      0.00
   10    4    3     -0.62      0.00
   11    4    3     -1.91      0.00
   12    4    3     -0.46      0.00
   13    4    3     -0.10      0.00
   14    4    3     -0.86      0.00
   15    4    3     -0.19      0.00
   16    4    3      1.18      0.00
   17    4    3      1.79      0.00
   18    4    3      1.23      0.00
   19    4    3      0.72      0.00
   20    4    3      0.64      0.00
   21    4    3      0.17      0.00
   22    4    3      0.16      0.00
  -23    5    3     -1.21      0.00
  -22    5    3     -2.12      0.00
  -21    5    3     -2.62      0.00
  -20    5    3     -0.77      0.00
  -19    5    3      1.18      0.00
  -18    5    3     -0.03      0.00
  -17    5    3     -1.43      0.00
  -16    5    3      0.01      0.00
  -15    5    3      1.41      0.00
  -14    5    3      0.61      0.00
  -13    5    3     -0.58      0.00
  -12    5    3     -0.71      0.00
  -11    5    3     -1.45      0.00
  -10    5    3     -3.04      0.00
   -9    5    3     -1.68      0.00
   -8    5    3      1.57      0.00
   -7    5    3      2.93      0.00
   -6    5    3      4.30      0.00
   -5    5    3      3.69      0.00
   -4    5    3     -2.19      0.00
   -3    5    3     -4.37      0.00
   -2    5    3      3.52      0.00
   -1    5    3     11.20      0.00
    0    5    3      7.55      0.00
    1    5    3     -2.43      0.00
    2    5    3     -6.40      0.00
    3    5    3     -3.91      0.00
    4    5    3     -1.50      0.00
    5    5    3      0.21      0.00
    6    5    3      0.46      0.00
    7    5    3     -2.21      0.00
    8    5    3     -4.70      0.00
    9    5    3     -4.63      0.00
   10    5    3     -2.46      0.00
   11    5    3     -0.43      0.00
   12    5    3     -0.41      0.00
   13    5    3     -0.43      0.00
   14    5    3      0.31      0.00
   15    5    3      0.19      0.00
   16    5    3     -0.22      0.00
   17    5    3     -0.64      0.00
   18    5    3     -0.80      0.00
   19    5    3      0.26      0.00
   20    5    3      1.08      0.00
   21    5    3      1.24      0.00
   22    5    3      1.77      0.00
  -23    6    3      0.08      0.00
  -22    6    3     -0.29      0.00
  -21    6    3     -1.86      0.00
  -20    6    3     -1.92      0.00
  -19    6    3     -0.39      0.00
  -18    6    3      0.58      0.00
  -17    6    3      0.34      0.00
  -16    6    3     -0.30      0.00
  -15    6    3      0.40      0.00
  -14    6    3      3.02      0.00
  -13    6    3      4.45      0.00
  -12    6    3      2.42      0.00
  -11    6    3     -0.22      0.00
  -10    6    3     -0.78      0.00
   -9    6    3     -0.20      0.00
   -8    6    3      0.19      0.00
   -7    6    3      0.77      0.00
   -6    6    3      2.76      0.00
   -5    6    3      4.46      0.00
   -4    6    3      2.19      0.00
   -3    6    3     -1.48      0.00
   -2    6    3     -1.62      0.00
   -1    6    3     -1.90      0.00
    0    6    3     -6.10      0.00
    1    6    3     -8.11      0.00
    2    6    3     -4.97      0.00
    3    6    3     -3.39      0.00
    4    6    3     -4.76      0.00
    5    6    3     -3.70      0.00
    6    6    3     -1.52      0.00
    7    6    3     -1.76      0.00
    8    6    3     -2.14      0.00
    9    6    3     -1.70      0.00
   10    6    3     -2.35      0.00
   11    6    3     -3.20      0.00
   12    6    3     -2.36      0.00
   13    6    3     -0.43      0.00
   14    6    3      0.92      0.00
   15    6    3      1.29      0.00
   16    6    3      1.23      0.00
   17    6    3      0.47      0.00
   18    6    3     -0.52      0.00
   19    6    3     -0.46      0.00
   20    6    3     -0.65      0.00
   21    6    3     -2.68      0.00
   22    6    3     -3.72      0.00
  -22    7    3      1.00      0.00
  -21    7    3      1.63      0.00
  -20    7    3      1.01      0.00
  -19    7    3      0.82      0.00
  -18    7    3      0.07      0.00
  -17    7    3     -0.53      0.00
  -16    7    3      1.02      0.00
  -15    7    3      2.27      0.00
  -14    7    3      1.42      0.00
  -13    7    3      0.04      0.00
  -12    7    3     -0.99      0.00
  -11    7    3     -2.13      0.00
  -10    7    3     -3.29      0.00
   -9    7    3     -2.75      0.00
   -8    7    3     -0.27      0.00
   -7    7    3      1.48      0.00
   -6    7    3      0.53      0.00
   -5    7    3     -2.50      0.00
   -4    7    3     -4.12      0.00
   -3    7    3     -2.85      0.00
   -2    7    3     -0.59      0.00
   -1    7    3      2.63      0.00
    0    7    3      3.64      0.00
    1    7    3     -0.03      0.00
    2    7    3     -0.96      0.00
    3    7    3      2.00      0.00
    4    7    3      1.52      0.00
    5    7    3      0.15      0.00
    6    7    3      1.53      0.00
    7    7    3      1.09      0.00
    8    7    3     -1.48      0.00
    9    7    3     -1.44      0.00
   10    7    3      0.62      0.00
   11    7    3      0.62      0.00
   12    7    3     -0.12      0.00
   13    7    3      1.29      0.00
   14    7    3      1.88      0.00
   15    7    3      0.19      0.00
   16    7    3     -0.39      0.00
   17    7    3      0.13      0.00
   18    7    3     -0.57      0.00
   19    7    3     -1.60      0.00
   20    7    3     -1.19      0.00
   21    7    3     -0.39      0.00
   22    7    3     -0.66      0.00
  -22    8    3     -1.48      0.00
  -21    8    3      0.39      0.00
  -20    8    3      0.94      0.00
  -19    8    3     -0.36      0.00
  -18    8    3     -1.12      0.00
  -17    8    3     -0.80      0.00
  -16    8    3     -1.35      0.00
  -15    8    3     -0.88      0.00
  -14    8    3      1.24      0.00
  -13    8    3      1.35      0.00
  -12    8    3     -0.22      0.00
  -11    8    3     -1.63      0.00
  -10    8    3     -2.82      0.00
   -9    8    3     -2.78      0.00
   -8    8    3     -1.41      0.00
   -7    8    3      1.53      0.00
   -6    8    3      4.94      0.00
   -5    8    3      5.52      0.00
   -4    8    3      2.55      0.00
   -3    8    3     -3.38      0.00
   -2    8    3     -7.95      0.00
   -1    8    3     -6.10      0.00
    0    8    3     -2.74      0.00
    1    8    3     -2.98      0.00
    2    8    3     -4.55      0.00
    3    8    3     -5.71      0.00
    4    8    3     -5.48      0.00
    5    8    3     -3.93      0.00
    6    8    3     -2.20      0.00
    7    8    3     -0.69      0.00
    8    8    3     -1.39      0.00
    9    8    3     -3.01      0.00
   10    8    3     -2.81      0.00
   11    8    3     -3.10      0.00
   12    8    3     -3.40      0.00
   13    8    3     -1.35      0.00
   14    8    3      0.47      0.00
   15    8    3      0.58      0.00
   16    8    3      0.27      0.00
   17    8    3      0.21      0.00
   18    8    3      0.51      0.00
   19    8    3      0.50      0.00
   20    8    3      0.03      0.00
   21    8    3     -0.39      0.00
  -22    9    3     -0.14      0.00
  -21    9    3      0.46      0.00
  -20    9    3     -0.51      0.00
  -19    9    3     -2.44      0.00
  -18    9    3     -2.70      0.00
  -17    9    3     -1.81      0.00
  -16    9    3     -1.16      0.00
  -15    9    3     -0.76      0.00
  -14    9    3     -1.09      0.00
  -13    9    3     -1.05      0.00
  -12    9    3     -0.55      0.00
  -11    9    3     -0.91      0.00
  -10    9    3     -0.44      0.00
   -9    9    3      0.47      0.00
   -8    9    3      0.11      0.00
   -7    9    3     -0.35      0.00
   -6    9    3     -1.00      0.00
   -5    9    3     -1.08      0.00
   -4    9    3     -0.70      0.00
   -3    9    3     -3.38      0.00
   -2    9    3     -7.04      0.00
   -1    9    3     -7.21      0.00
    0    9    3     -4.10      0.00
    1    9    3      1.20      0.00
    2    9    3      6.30      0.00
    3    9    3      7.89      0.00
    4    9    3      5.05      0.00
    5    9    3      0.86      0.00
    6    9    3      0.05      0.00
    7    9    3      0.70      0.00
    8    9    3     -0.34      0.00
    9    9    3     -0.09      0.00
   10    9    3      1.18      0.00
   11    9    3      1.11      0.00
   12    9    3      1.30      0.00
   13    9    3      1.64      0.00
   14    9    3      1.00      0.00
   15    9    3     -0.08      0.00
   16    9    3     -0.31      0.00
   17    9    3      1.14      0.00
   18    9    3      1.51      0.00
   19    9    3     -0.72      0.00
   20    9    3     -1.80      0.00
   21    9    3     -0.95      0.00
  -22   10    3     -0.42      0.00
  -21   10    3      1.16      0.00
  -20   10    3      1.06      0.00
  -19   10    3     -0.83      0.00
  -18   10    3     -1.98      0.00
  -17   10    3     -2.28      0.00
  -16   10    3     -1.36      0.00
  -15   10    3      0.84      0.00
  -14   10    3      2.44      0.00
  -13   10    3      2.82      0.00
  -12   10    3      2.37      0.00
  -11   10    3      1.36      0.00
  -10   10    3     -0.05      0.00
   -9   10    3     -1.05      0.00
   -8   10    3      0.08      0.00
   -7   10    3      1.86      0.00
   -6   10    3      1.49      0.00
   -5   10    3      0.64      0.00
   -4   10    3      1.65      0.00
   -3   10    3      2.74      0.00
   -2   10    3      1.17      0.00
   -1   10    3     -0.55      0.00
    0   10    3      1.24      0.00
    1   10    3      2.55      0.00
    2   10    3      1.25      0.00
    3   10    3      2.14      0.00
    4   10    3      3.42      0.00
    5   10    3      1.43      0.00
    6   10    3      0.16      0.00
    7   10    3      0.97      0.00
    8   10    3      0.74      0.00
    9   10    3     -0.92      0.00
   10   10    3     -2.58      0.00
   11   10    3     -2.96      0.00
   12   10    3     -1.95      0.00
   13   10    3     -0.57      0.00
   14   10    3      0.41      0.00
   15   10    3      0.29      0.00
   16   10    3     -0.23      0.00
   17   10    3      0.35      0.00
   18   10    3      1.33      0.00
   19   10    3      1.01      0.00
   20   10    3     -0.06      0.00
  -21   11    3      0.54      0.00
  -20   11    3      1.66      0.00
  -19   11    3      1.38      0.00
  -18   11    3     -0.69      0.00
  -17   11    3     -2.28      0.00
  -16   11    3     -2.11      0.00
  -15   11    3     -1.23      0.00
  -14   11    3     -0.92      0.00
  -13   11    3     -0.87      0.00
  -12   11    3     -0.06      0.00
  -11   11    3      1.12      0.00
  -10   11    3      1.16      0.00
   -9   11    3      0.38      0.00
   -8   11    3      0.31      0.00
   -7   11    3      0.90      0.00
   -6   11    3      1.97      0.00
   -5   11    3      3.87      0.00
   -4   11    3      4.21      0.00
   -3   11    3     -0.17      0.00
   -2   11    3     -7.08      0.00
   -1   11    3    -10.16      0.00
    0   11    3     -6.97      0.00
    1   11    3     -1.53      0.00
    2   11    3      2.24      0.00
    3   11    3      4.02      0.00
    4   11    3      3.89      0.00
    5   11    3      1.36      0.00
    6   11    3     -2.21      0.00
    7   11    3     -3.50      0.00
    8   11    3     -1.57      0.00
    9   11    3      0.25      0.00
   10   11    3      0.30      0.00
   11   11    3     -0.07      0.00
   12   11    3     -1.01      0.00
   13   11    3     -2.15      0.00
   14   11    3     -1.85      0.00
   15   11    3     -1.50      0.00
   16   11    3     -2.18      0.00
   17   11    3     -1.84      0.00
   18   11    3      0.09      0.00
   19   11    3      1.40      0.00
   20   11    3      0.64      0.00
  -21   12    3     -0.61      0.00
  -20   12    3     -1.29      0.00
  -19   12    3      0.17      0.00
  -18   12    3      0.42      0.00
  -17   12    3     -1.54      0.00
  -16   12    3     -1.40      0.00
  -15   12    3      0.98      0.00
  -14   12    3      2.21      0.00
  -13   12    3      1.79      0.00
  -12   12    3      0.85      0.00
  -11   12    3      0.83      0.00
  -10   12    3      1.61      0.00
   -9   12    3      2.21      0.00
   -8   12    3      3.16      0.00
   -7   12    3      2.48      0.00
   -6   12    3     -1.60      0.00
   -5   12    3     -3.98      0.00
   -4   12    3     -0.39      0.00
   -3   12    3      5.00      0.00
   -2   12    3      5.60      0.00
   -1   12    3      1.71      0.00
    0   12    3     -0.19      0.00
    1   12    3      2.10      0.00
    2   12    3      4.06      0.00
    3   12    3      3.11      0.00
    4   12    3      1.88      0.00
    5   12    3      1.85      0.00
    6   12    3      0.82      0.00
    7   12    3     -0.53      0.00
    8   12    3      0.11      0.00
    9   12    3      0.06      0.00
   10   12    3     -1.69      0.00
   11   12    3     -1.88      0.00
   12   12    3     -0.67      0.00
   13   12    3      0.34      0.00
   14   12    3      1.04      0.00
   15   12    3      1.21      0.00
   16   12    3      1.27      0.00
   17   12    3      0.72      0.00
   18   12    3     -0.70      0.00
   19   12    3     -1.34      0.00
   20   12    3     -1.06      0.00
  -21   13    3      0.72      0.00
  -20   13    3      2.06      0.00
  -19   13    3      1.96      0.00
  -18   13    3     -0.94      0.00
  -17   13    3     -2.56      0.00
  -16   13    3     -1.73      0.00
  -15   13    3     -1.13      0.00
  -14   13    3     -0.73      0.00
  -13   13    3     -0.06      0.00
  -12   13    3      0.61      0.00
  -11   13    3      0.51      0.00
  -10   13    3     -1.53      0.00
   -9   13    3     -2.78      0.00
   -8   13    3     -1.54      0.00
   -7   13    3     -0.21      0.00
   -6   13    3      1.74      0.00
   -5   13    3      3.89      0.00
   -4   13    3      3.73      0.00
   -3   13    3      3.06      0.00
   -2   13    3      2.13      0.00
   -1   13    3     -0.75      0.00
    0   13    3     -2.09      0.00
    1   13    3      0.40      0.00
    2   13    3      2.12      0.00
    3   13    3      0.68      0.00
    4   13    3      0.17      0.00
    5   13    3      0.92      0.00
    6   13    3     -0.50      0.00
    7   13    3     -1.64      0.00
    8   13    3      0.01      0.00
    9   13    3      2.05      0.00
   10   13    3      2.38      0.00
   11   13    3     -0.29      0.00
   12   13    3     -3.11      0.00
   13   13    3     -1.95      0.00
   14   13    3     -0.39      0.00
   15   13    3     -1.63      0.00
   16   13    3     -2.94      0.00
   17   13    3     -2.81      0.00
   18   13    3     -1.12      0.00
   19   13    3      1.17      0.00
  -20   14    3      0.90      0.00
  -19   14    3      1.83      0.00
  -18   14    3      1.17      0.00
  -17   14    3      0.22      0.00
  -16   14    3     -0.42      0.00
  -15   14    3     -0.22      0.00
  -14   14    3      0.03      0.00
  -13   14    3     -1.34      0.00
  -12   14    3     -2.51      0.00
  -11   14    3     -1.55      0.00
  -10   14    3      0.71      0.00
   -9   14    3      3.12      0.00
   -8   14    3      4.29      0.00
   -7   14    3      3.67      0.00
   -6   14    3      1.50      0.00
   -5   14    3     -1.15      0.00
   -4   14    3     -1.03      0.00
   -3   14    3      2.15      0.00
   -2   14    3      4.10      0.00
   -1   14    3      2.21      0.00
    0   14    3     -1.10      0.00
    1   14    3     -1.32      0.00
    2   14    3      0.36      0.00
    3   14    3     -0.68      0.00
    4   14    3     -3.11      0.00
    5   14    3     -3.54      0.00
    6   14    3     -2.00      0.00
    7   14    3      0.29      0.00
    8   14    3      1.59      0.00
    9   14    3      1.34      0.00
   10   14    3      0.78      0.00
   11   14    3      0.85      0.00
   12   14    3      0.81      0.00
   13   14    3     -0.75      0.00
   14   14    3     -1.65      0.00
   15   14    3      0.14      0.00
   16   14    3      1.49      0.00
   17   14    3      0.72      0.00
   18   14    3     -0.55      0.00
   19   14    3     -1.45      0.00
  -19   15    3     -0.55      0.00
  -18   15    3     -0.39      0.00
  -17   15    3      0.28      0.00
  -16   15    3      0.84      0.00
  -15   15    3      0.25      0.00
  -14   15    3     -0.78      0.00
  -13   15    3     -0.28      0.00
  -12   15    3      0.71      0.00
  -11   15    3     -0.02      0.00
  -10   15    3     -1.06      0.00
   -9   15    3     -0.54      0.00
   -8   15    3      0.78      0.00
   -7   15    3      1.69      0.00
   -6   15    3      1.33      0.00
   -5   15    3      0.22      0.00
   -4   15    3     -0.03      0.00
   -3   15    3      0.71      0.00
   -2   15    3      1.82      0.00
   -1   15    3      2.92      0.00
    0   15    3      3.33      0.00
    1   15    3      2.68      0.00
    2   15    3      1.89      0.00
    3   15    3      2.08      0.00
    4   15    3      2.22      0.00
    5   15    3      0.94      0.00
    6   15    3     -0.79      0.00
    7   15    3     -1.52      0.00
    8   15    3     -0.53      0.00
    9   15    3      0.73      0.00
   10   15    3     -0.44      0.00
   11   15    3     -2.29      0.00
   12   15    3     -1.49      0.00
   13   15    3     -0.09      0.00
   14   15    3     -1.14      0.00
   15   15    3     -3.03      0.00
   16   15    3     -3.01      0.00
   17   15    3     -1.78      0.00
   18   15    3     -1.28      0.00
  -19   16    3      1.30      0.00
  -18   16    3     -0.35      0.00
  -17   16    3     -0.40      0.00
  -16   16    3      1.05      0.00
  -15   16    3      1.14      0.00
  -14   16    3     -0.59      0.00
  -13   16    3     -1.11      0.00
  -12   16    3      0.57      0.00
  -11   16    3      1.16      0.00
  -10   16    3      0.07      0.00
   -9   16    3      0.32      0.00
   -8   16    3      1.99      0.00
   -7   16    3      2.81      0.00
   -6   16    3      1.60      0.00
   -5   16    3     -0.71      0.00
   -4   16    3     -1.30      0.00
   -3   16    3      0.05      0.00
   -2   16    3      0.67      0.00
   -1   16    3      0.22      0.00
    0   16    3     -0.35      0.00
    1   16    3     -1.66      0.00
    2   16    3     -2.92      0.00
    3   16    3     -2.54      0.00
    4   16    3     -2.55      0.00
    5   16    3     -4.27      0.00
    6   16    3     -3.61      0.00
    7   16    3      0.36      0.00
    8   16    3      1.94      0.00
    9   16    3      0.06      0.00
   10   16    3     -0.63      0.00
   11   16    3     -0.15      0.00
   12   16    3     -1.40      0.00
   13   16    3     -2.96      0.00
   14   16    3     -2.18      0.00
   15   16    3     -0.22      0.00
   16   16    3      0.82      0.00
   17   16    3      1.37      0.00
  -18   17    3      1.81      0.00
  -17   17    3      2.38      0.00
  -16   17    3      1.90      0.00
  -15   17    3      1.67      0.00
  -14   17    3      0.04      0.00
  -13   17    3     -1.78      0.00
  -12   17    3     -1.63      0.00
  -11   17    3     -0.11      0.00
  -10   17    3      1.52      0.00
   -9   17    3      1.77      0.00
   -8   17    3      1.65      0.00
   -7   17    3      2.39      0.00
   -6   17    3      1.32      0.00
   -5   17    3     -1.01      0.00
   -4   17    3     -1.16      0.00
   -3   17    3      0.15      0.00
   -2   17    3      1.87      0.00
   -1   17    3      3.77      0.00
    0   17    3      3.95      0.00
    1   17    3      2.37      0.00
    2   17    3      1.21      0.00
    3   17    3      1.50      0.00
    4   17    3      1.68      0.00
    5   17    3      0.45      0.00
    6   17    3     -1.08      0.00
    7   17    3     -1.26      0.00
    8   17    3      0.19      0.00
    9   17    3      0.66      0.00
   10   17    3     -1.02      0.00
   11   17    3     -0.29      0.00
   12   17    3      2.54      0.00
   13   17    3      1.62      0.00
   14   17    3     -0.72      0.00
   15   17    3     -0.09      0.00
   16   17    3      0.72      0.00
   17   17    3      0.01      0.00
  -17   18    3     -0.86      0.00
  -16   18    3     -0.03      0.00
  -15   18    3      0.30      0.00
  -14   18    3     -1.14      0.00
  -13   18    3     -1.49      0.00
  -12   18    3      0.28      0.00
  -11   18    3      1.35      0.00
  -10   18    3     -0.11      0.00
   -9   18    3     -1.04      0.00
   -8   18    3      0.82      0.00
   -7   18    3      1.36      0.00
   -6   18    3      0.09      0.00
   -5   18    3      0.72      0.00
   -4   18    3      0.83      0.00
   -3   18    3     -1.34      0.00
   -2   18    3     -2.14      0.00
   -1   18    3     -0.21      0.00
    0   18    3      1.71      0.00
    1   18    3      0.34      0.00
    2   18    3     -2.45      0.00
    3   18    3     -2.58      0.00
    4   18    3     -1.53      0.00
    5   18    3     -0.85      0.00
    6   18    3      0.13      0.00
    7   18    3      0.21      0.00
    8   18    3     -0.03      0.00
    9   18    3      0.89      0.00
   10   18    3      1.37      0.00
   11   18    3     -0.27      0.00
   12   18    3     -1.82      0.00
   13   18    3      0.10      0.00
   14   18    3      2.50      0.00
   15   18    3      1.37      0.00
   16   18    3      0.02      0.00
  -16   19    3      0.90      0.00
  -15   19    3      1.22      0.00
  -14   19    3      1.40      0.00
  -13   19    3      0.94      0.00
  -12   19    3      0.49      0.00
  -11   19    3      0.35      0.00
  -10   19    3      0.12      0.00
   -9   19    3      0.39      0.00
   -8   19    3     -0.34      0.00
   -7   19    3     -2.29      0.00
   -6   19    3     -1.91      0.00
   -5   19    3     -0.47      0.00
   -4   19    3     -0.91      0.00
   -3   19    3     -1.74      0.00
   -2   19    3     -2.43      0.00
   -1   19    3     -2.41      0.00
    0   19    3     -0.03      0.00
    1   19    3      3.46      0.00
    2   19    3      4.40      0.00
    3   19    3      0.36      0.00
    4   19    3     -4.25      0.00
    5   19    3     -3.08      0.00
    6   19    3      1.39      0.00
    7   19    3      3.41      0.00
    8   19    3      2.28      0.00
    9   19    3      1.38      0.00
   10   19    3      3.51      0.00
   11   19    3      5.12      0.00
   12   19    3      2.65      0.00
   13   19    3     -0.03      0.00
   14   19    3      0.77      0.00
   15   19    3      3.19      0.00
  -15   20    3      0.31      0.00
  -14   20    3     -0.13      0.00
  -13   20    3     -0.51      0.00
  -12   20    3      0.09      0.00
  -11   20    3      1.26      0.00
  -10   20    3      1.71      0.00
   -9   20    3      1.52      0.00
   -8   20    3      1.09      0.00
   -7   20    3     -0.50      0.00
   -6   20    3     -2.96      0.00
   -5   20    3     -2.34      0.00
   -4   20    3      1.25      0.00
   -3   20    3      1.48      0.00
   -2   20    3     -1.03      0.00
   -1   20    3     -0.82      0.00
    0   20    3      1.05      0.00
    1   20    3      3.22      0.00
    2   20    3      5.41      0.00
    3   20    3      4.44      0.00
    4   20    3      1.81      0.00
    5   20    3      2.04      0.00
    6   20    3      3.50      0.00
    7   20    3      2.81      0.00
    8   20    3      1.46      0.00
    9   20    3      1.34      0.00
   10   20    3      0.32      0.00
   11   20    3     -1.45      0.00
   12   20    3     -0.16      0.00
   13   20    3      2.57      0.00
  -14   21    3      1.64      0.00
  -13   21    3      3.03      0.00
  -12   21    3      1.69      0.00
  -11   21    3     -1.23      0.00
  -10   21    3     -3.04      0.00
   -9   21    3     -2.39      0.00
   -8   21    3      0.28      0.00
   -7   21    3      1.66      0.00
   -6   21    3      0.21      0.00
   -5   21    3     -0.39      0.00
   -4   21    3      1.79      0.00
   -3   21    3      2.77      0.00
   -2   21    3     -0.36      0.00
   -1   21    3     -3.55      0.00
    0   21    3     -1.66      0.00
    1   21    3      2.36      0.00
    2   21    3      1.77      0.00
    3   21    3     -3.09      0.00
    4   21    3     -6.70      0.00
    5   21    3     -5.97      0.00
    6   21    3     -2.25      0.00
    7   21    3     -0.59      0.00
    8   21    3     -3.09      0.00
    9   21    3     -3.90      0.00
   10   21    3      0.13      0.00
   11   21    3      2.50      0.00
   12   21    3     -0.13      0.00
  -13   22    3     -0.50      0.00
  -12   22    3      0.90      0.00
  -11   22    3     -0.30      0.00
  -10   22    3     -2.67      0.00
   -9   22    3     -2.24      0.00
   -8   22    3      0.40      0.00
   -7   22    3      1.85      0.00
   -6   22    3      0.53      0.00
   -5   22    3     -1.00      0.00
   -4   22    3      0.78      0.00
   -3   22    3      2.98      0.00
   -2   22    3      0.65      0.00
   -1   22    3     -3.48      0.00
    0   22    3     -3.59      0.00
    1   22    3      0.03      0.00
    2   22    3      1.66      0.00
    3   22    3     -1.01      0.00
    4   22    3     -3.76      0.00
    5   22    3     -3.16      0.00
    6   22    3     -0.14      0.00
    7   22    3      2.37      0.00
    8   22    3      1.34      0.00
    9   22    3     -2.41      0.00
   10   22    3     -4.35      0.00
   11   22    3     -2.49      0.00
  -11   23    3     -0.70      0.00
  -10   23    3     -1.73      0.00
   -9   23    3     -1.96      0.00
   -8   23    3      3.52      0.00
   -7   23    3      9.21      0.00
   -6   23    3      5.67      0.00
   -5   23    3     -0.05      0.00
   -4   23    3      2.99      0.00
   -3   23    3      8.80      0.00
   -2   23    3      6.94      0.00
   -1   23    3     -0.08      0.00
    0   23    3     -2.92      0.00
    1   23    3     -2.06      0.00
    2   23    3     -4.96      0.00
    3   23    3     -9.02      0.00
    4   23    3     -7.72      0.00
    5   23    3     -3.43      0.00
    6   23    3     -0.31      0.00
    7   23    3      0.57      0.00
    8   23    3     -0.66      0.00
    9   23    3     -2.28      0.00
   10   23    3     -2.61      0.00
   -9   24    3     -1.30      0.00
   -8   24    3      2.78      0.00
   -7   24    3      7.42      0.00
   -6   24    3      8.23      0.00
   -5   24    3      4.14      0.00
   -4   24    3     -0.34      0.00
   -3   24    3      0.70      0.00
   -2   24    3      2.59      0.00
   -1   24    3     -0.12      0.00
    0   24    3     -1.13      0.00
    1   24    3      1.34      0.00
    2   24    3      0.86      0.00
    3   24    3     -2.76      0.00
    4   24    3     -5.04      0.00
    5   24    3     -3.64      0.00
    6   24    3     -0.52      0.00
    7   24    3      0.52      0.00
    8   24    3     -0.74      0.00
   -6   25    3      1.97      0.00
   -4   25    3     -0.87      0.00
   -3   25    3      4.13      0.00
   -2   25    3      5.12      0.00
   -1   25    3      1.58      0.00
    0   25    3     -0.89      0.00
    1   25    3     -1.34      0.00
    5   25    3     -3.34      0.00
  -23    0    4     -0.21      0.00
  -22    0    4     -0.05      0.00
  -21    0    4     -0.93      0.00
  -20    0    4     -0.73      0.00
  -19    0    4     -0.08      0.00
  -18    0    4     -0.28      0.00
  -17    0    4     -0.58      0.00
  -16    0    4     -1.44      0.00
  -15    0    4     -2.09      0.00
  -14    0    4     -1.24      0.00
  -13    0    4      1.21      0.00
  -12    0    4      3.67      0.00
  -11    0    4      2.47      0.00
  -10    0    4     -0.37      0.00
   -9    0    4     -1.07      0.00
   -8    0    4     -0.96      0.00
   -7    0    4      1.24      0.00
   -6    0    4      1.70      0.00
   -5    0    4     -6.77      0.00
   -4    0    4     -9.69      0.00
   -3    0    4     15.09      0.00
   -2    0    4     53.96      0.00
   -1    0    4     58.86      0.00
    0    0    4     14.93      0.00
    1    0    4    -27.10      0.00
    2    0    4    -29.44      0.00
    3    0    4    -12.21      0.00
    4    0    4      1.30      0.00
    5    0    4      6.83      0.00
    6    0    4      5.58      0.00
    7    0    4      3.14      0.00
    8    0    4      0.40      0.00
    9    0    4     -2.05      0.00
   10    0    4     -1.56      0.00
   11    0    4     -2.76      0.00
   12    0    4     -4.87      0.00
   13    0    4     -2.35      0.00
   14    0    4      0.04      0.00
   15    0    4     -1.14      0.00
   16    0    4     -1.67      0.00
   17    0    4     -0.14      0.00
   18    0    4      1.04      0.00
   19    0    4     -0.05      0.00
   20    0    4     -1.48      0.00
   21    0    4     -0.09      0.00
   22    0    4      1.75      0.00
  -23    1    4      1.89      0.00
  -22    1    4      1.36      0.00
  -21    1    4     -0.04      0.00
  -20    1    4     -0.58      0.00
  -19    1    4     -0.74      0.00
  -18    1    4     -0.06      0.00
  -17    1    4     -0.19      0.00
  -16    1    4     -1.60      0.00
  -15    1    4     -1.27      0.00
  -14    1    4     -0.23      0.00
  -13    1    4      0.08      0.00
  -12    1    4      0.91      0.00
  -11    1    4      1.11      0.00
  -10    1    4     -0.29      0.00
   -9    1    4     -1.55      0.00
   -8    1    4     -1.91      0.00
   -7    1    4     -2.09      0.00
   -6    1    4      0.59      0.00
   -5    1    4      4.59      0.00
   -4    1    4     -2.04      0.00
   -3    1    4    -13.99      0.00
   -2    1    4    -11.43      0.00
   -1    1    4     -1.89      0.00
    0    1    4     -0.17      0.00
    1    1    4     -0.32      0.00
    2    1    4     -0.55      0.00
    3    1    4     -2.10      0.00
    4    1    4     -0.26      0.00
    5    1    4      1.97      0.00
    6    1    4      1.65      0.00
    7    1    4      0.70      0.00
    8    1    4     -0.42      0.00
    9    1    4     -0.03      0.00
   10    1    4      0.92      0.00
   11    1    4      0.36      0.00
   12    1    4      0.27      0.00
   13    1    4      1.14      0.00
   14    1    4      1.93      0.00
   15    1    4      1.57      0.00
   16    1    4     -0.14      0.00
   17    1    4      0.13      0.00
   18    1    4      2.68      0.00
   19    1    4      3.44      0.00
   20    1    4      1.83      0.00
   21    1    4     -0.03      0.00
   22    1    4     -0.87      0.00
  -23    2    4     -1.59      0.00
  -22    2    4     -0.88      0.00
  -21    2    4     -0.18      0.00
  -20    2    4     -0.19      0.00
  -19    2    4     -0.18      0.00
  -18    2    4     -0.01      0.00
  -17    2    4     -0.37      0.00
  -16    2    4     -0.64      0.00
  -15    2    4     -0.79      0.00
  -14    2    4     -0.32      0.00
  -13    2    4      1.23      0.00
  -12    2    4      1.79      0.00
  -11    2    4      1.00      0.00
  -10    2    4      0.05      0.00
   -9    2    4     -1.16      0.00
   -8    2    4     -1.42      0.00
   -7    2    4      0.24      0.00
   -6    2    4      0.89      0.00
   -5    2    4     -3.01      0.00
   -4    2    4     -4.17      0.00
   -3    2    4     11.49      0.00
   -2    2    4     35.49      0.00
   -1    2    4     39.60      0.00
    0    2    4     17.25      0.00
    1    2    4     -8.35      0.00
    2    2    4    -14.91      0.00
    3    2    4     -5.15      0.00
    4    2    4      2.88      0.00
    5    2    4      4.59      0.00
    6    2    4      5.32      0.00
    7    2    4      3.79      0.00
    8    2    4      1.46      0.00
    9    2    4      1.83      0.00
   10    2    4      1.20      0.00
   11    2    4     -1.65      0.00
   12    2    4     -2.95      0.00
   13    2    4     -1.77      0.00
   14    2    4     -0.43      0.00
   15    2    4     -0.76      0.00
   16    2    4     -1.09      0.00
   17    2    4      0.12      0.00
   18    2    4      0.73      0.00
   19    2    4      0.05      0.00
   20    2    4     -0.47      0.00
   21    2    4     -0.64      0.00
   22    2    4     -0.54      0.00
  -23    3    4      1.25      0.00
  -22    3    4      1.89      0.00
  -21    3    4      0.78      0.00
  -20    3    4      0.21      0.00
  -19    3    4      1.12      0.00
  -18    3    4      1.68      0.00
  -17    3    4      0.73      0.00
  -16    3    4     -0.58      0.00
  -15    3    4     -0.89      0.00
  -14    3    4     -1.11      0.00
  -13    3    4     -1.48      0.00
  -12    3    4      0.09      0.00
  -11    3    4      1.84      0.00
  -10    3    4     -0.16      0.00
   -9    3    4     -3.41      0.00
   -8    3    4     -4.33      0.00
   -7    3    4     -3.32      0.00
   -6    3    4      1.06      0.00
   -5    3    4      5.04      0.00
   -4    3    4     -3.51      0.00
   -3    3    4    -20.88      0.00
   -2    3    4    -25.53      0.00
   -1    3    4    -12.77      0.00
    0    3    4     -0.82      0.00
    1    3    4     -0.93      0.00
    2    3    4     -6.33      0.00
    3    3    4     -7.22      0.00
    4    3    4     -2.64      0.00
    5    3    4      1.89      0.00
    6    3    4      3.12      0.00
    7    3    4      2.37      0.00
    8    3    4      1.22      0.00
    9    3    4      0.61      0.00
   10    3    4      1.31      0.00
   11    3    4      1.80      0.00
   12    3    4      1.25      0.00
   13    3    4      1.76      0.00
   14    3    4      2.61      0.00
   15    3    4      0.94      0.00
   16    3    4     -1.45      0.00
   17    3    4     -1.51      0.00
   18    3    4      0.18      0.00
   19    3    4      1.40      0.00
   20    3    4      0.52      0.00
   21    3    4     -1.50      0.00
   22    3    4     -1.97      0.00
  -23    4    4      0.93      0.00
  -22    4    4      2.45      0.00
  -21    4    4      2.54      0.00
  -20    4    4      0.70      0.00
  -19    4    4     -0.66      0.00
  -18    4    4     -0.52      0.00
  -17    4    4     -0.48      0.00
  -16    4    4     -0.86      0.00
  -15    4    4     -0.83      0.00
  -14    4    4      0.03      0.00
  -13    4    4      0.29      0.00
  -12    4    4     -0.55      0.00
  -11    4    4      0.43      0.00
  -10    4    4      2.11      0.00
   -9    4    4      0.76      0.00
   -8    4    4     -1.28      0.00
   -7    4    4     -1.98      0.00
   -6    4    4     -2.59      0.00
   -5    4    4     -2.09      0.00
   -4    4    4      0.35      0.00
   -3    4    4      2.61      0.00
   -2    4    4      2.99      0.00
   -1    4    4      3.95      0.00
    0    4    4      6.55      0.00
    1    4    4      6.03      0.00
    2    4    4      2.99      0.00
    3    4    4      2.15      0.00
    4    4    4      1.76      0.00
    5    4    4      1.46      0.00
    6    4    4      2.81      0.00
    7    4    4      3.63      0.00
    8    4    4      4.31      0.00
    9    4    4      4.73      0.00
   10    4    4      2.33      0.00
   11    4    4     -0.37      0.00
   12    4    4     -0.81      0.00
   13    4    4     -0.49      0.00
   14    4    4     -0.28      0.00
   15    4    4     -0.20      0.00
   16    4    4      0.10      0.00
   17    4    4      0.81      0.00
   18    4    4      0.79      0.00
   19    4    4      0.08      0.00
   20    4    4     -0.57      0.00
   21    4    4     -1.77      0.00
   22    4    4     -2.55      0.00
  -23    5    4     -2.08      0.00
  -22    5    4     -0.52      0.00
  -21    5    4      0.88      0.00
  -20    5    4      0.21      0.00
  -19    5    4      0.06      0.00
  -18    5    4     -0.24      0.00
  -17    5    4     -0.95      0.00
  -16    5    4     -0.68      0.00
  -15    5    4     -1.13      0.00
  -14    5    4     -2.62      0.00
  -13    5    4     -2.92      0.00
  -12    5    4     -0.98      0.00
  -11    5    4      1.27      0.00
  -10    5    4      0.97      0.00
   -9    5    4     -0.84      0.00
   -8    5    4     -1.83      0.00
   -7    5    4     -1.53      0.00
   -6    5    4     -0.90      0.00
   -5    5    4     -1.23      0.00
   -4    5    4     -1.86      0.00
   -3    5    4     -5.84      0.00
   -2    5    4    -11.86      0.00
   -1    5    4     -6.27      0.00
    0    5    4      6.52      0.00
    1    5    4      6.49      0.00
    2    5    4     -0.68      0.00
    3    5    4     -0.65      0.00
    4    5    4      2.16      0.00
    5    5    4      2.70      0.00
    6    5    4      2.56      0.00
    7    5    4      2.15      0.00
    8    5    4      0.93      0.00
    9    5    4     -0.12      0.00
   10    5    4      1.24      0.00
   11    5    4      2.66      0.00
   12    5    4      1.24      0.00
   13    5    4     -0.04      0.00
   14    5    4     -0.16      0.00
   15    5    4     -0.70      0.00
   16    5    4     -0.86      0.00
   17    5    4     -0.74      0.00
   18    5    4     -0.89      0.00
   19    5    4     -0.48      0.00
   20    5    4      0.69      0.00
   21    5    4      1.66      0.00
   22    5    4      1.31      0.00
  -23    6    4      1.21      0.00
  -22    6    4      1.77      0.00
  -21    6    4      1.12      0.00
  -20    6    4     -0.33      0.00
  -19    6    4     -1.53      0.00
  -18    6    4     -0.76      0.00
  -17    6    4      0.55      0.00
  -16    6    4     -0.95      0.00
  -15    6    4     -2.05      0.00
  -14    6    4     -0.13      0.00
  -13    6    4      1.24      0.00
  -12    6    4      1.53      0.00
  -11    6    4      2.07      0.00
  -10    6    4      2.38      0.00
   -9    6    4      1.34      0.00
   -8    6    4     -1.58      0.00
   -7    6    4     -3.45      0.00
   -6    6    4     -2.41      0.00
   -5    6    4      0.90      0.00
   -4    6    4      4.54      0.00
   -3    6    4      2.58      0.00
   -2    6    4     -3.42      0.00
   -1    6    4     -4.26      0.00
    0    6    4      0.16      0.00
    1    6    4      4.59      0.00
    2    6    4      5.31      0.00
    3    6    4      2.03      0.00
    4    6    4      0.04      0.00
    5    6    4     -0.30      0.00
    6    6    4     -0.33      0.00
    7    6    4      2.64      0.00
    8    6    4      4.31      0.00
    9    6    4      1.93      0.00
   10    6    4      1.02      0.00
   11    6    4      1.52      0.00
   12    6    4      0.70      0.00
   13    6    4     -0.09      0.00
   14    6    4      0.00      0.00
   15    6    4      0.70      0.00
   16    6    4      1.25      0.00
   17    6    4      1.51      0.00
   18    6    4      1.84      0.00
   19    6    4      1.09      0.00
   20    6    4     -0.42      0.00
   21    6    4     -0.80      0.00
   22    6    4     -0.16      0.00
  -23    7    4      0.61      0.00
  -22    7    4      0.27      0.00
  -21    7    4      1.39      0.00
  -20    7    4      2.16      0.00
  -19    7    4      1.35      0.00
  -18    7    4      0.88      0.00
  -17    7    4      0.91      0.00
  -16    7    4      0.65      0.00
  -15    7    4     -0.49      0.00
  -14    7    4     -2.45      0.00
  -13    7    4     -2.14      0.00
  -12    7    4      0.13      0.00
  -11    7    4      0.90      0.00
  -10    7    4      1.27      0.00
   -9    7    4      1.55      0.00
   -8    7    4      0.15      0.00
   -7    7    4     -2.30      0.00
   -6    7    4     -4.84      0.00
   -5    7    4     -4.50      0.00
   -4    7    4     -0.09      0.00
   -3    7    4      4.16      0.00
   -2    7    4      5.77      0.00
   -1    7    4      5.34      0.00
    0    7    4      4.42      0.00
    1    7    4      4.02      0.00
    2    7    4      3.40      0.00
    3    7    4      3.70      0.00
    4    7    4      4.12      0.00
    5    7    4      2.26      0.00
    6    7    4      1.24      0.00
    7    7    4      1.67      0.00
    8    7    4      0.83      0.00
    9    7    4      0.98      0.00
   10    7    4      2.62      0.00
   11    7    4      3.05      0.00
   12    7    4      1.68      0.00
   13    7    4     -0.95      0.00
   14    7    4     -2.08      0.00
   15    7    4     -0.86      0.00
   16    7    4     -0.21      0.00
   17    7    4      0.20      0.00
   18    7    4      1.23      0.00
   19    7    4      1.39      0.00
   20    7    4      1.76      0.00
   21    7    4      2.85      0.00
  -22    8    4     -1.01      0.00
  -21    8    4     -0.29      0.00
  -20    8    4      0.68      0.00
  -19    8    4      0.55      0.00
  -18    8    4      0.49      0.00
  -17    8    4      0.17      0.00
  -16    8    4     -0.96      0.00
  -15    8    4     -1.57      0.00
  -14    8    4     -0.59      0.00
  -13    8    4      1.22      0.00
  -12    8    4      2.19      0.00
  -11    8    4      1.85      0.00
  -10    8    4      0.91      0.00
   -9    8    4      0.05      0.00
   -8    8    4     -0.41      0.00
   -7    8    4     -0.58      0.00
   -6    8    4      0.12      0.00
   -5    8    4      1.64      0.00
   -4    8    4      2.48      0.00
   -3    8    4      2.21      0.00
   -2    8    4      0.78      0.00
   -1    8    4     -1.02      0.00
    0    8    4     -1.53      0.00
    1    8    4     -3.01      0.00
    2    8    4     -6.11      0.00
    3    8    4     -5.85      0.00
    4    8    4     -2.94      0.00
    5    8    4     -1.92      0.00
    6    8    4     -1.39      0.00
    7    8    4     -0.02      0.00
    8    8    4      0.02      0.00
    9    8    4     -1.40      0.00
   10    8    4     -2.04      0.00
   11    8    4     -1.24      0.00
   12    8    4     -1.27      0.00
   13    8    4     -2.62      0.00
   14    8    4     -2.30      0.00
   15    8    4     -0.32      0.00
   16    8    4      0.15      0.00
   17    8    4     -0.49      0.00
   18    8    4      0.28      0.00
   19    8    4      1.62      0.00
   20    8    4      1.33      0.00
   21    8    4      0.64      0.00
  -22    9    4     -1.09      0.00
  -21    9    4     -2.42      0.00
  -20    9    4     -0.58      0.00
  -19    9    4      1.62      0.00
  -18    9    4      1.71      0.00
  -17    9    4      1.14      0.00
  -16    9    4      0.58      0.00
  -15    9    4     -1.00      0.00
  -14    9    4     -2.74      0.00
  -13    9    4     -2.52      0.00
  -12    9    4     -0.61      0.00
  -11    9    4      1.19      0.00
  -10    9    4      1.78      0.00
   -9    9    4      0.87      0.00
   -8    9    4     -0.84      0.00
   -7    9    4     -2.79      0.00
   -6    9    4     -4.43      0.00
   -5    9    4     -4.02      0.00
   -4    9    4     -1.01      0.00
   -3    9    4      3.08      0.00
   -2    9    4      5.43      0.00
   -1    9    4      3.47      0.00
    0    9    4      0.05      0.00
    1    9    4      0.13      0.00
    2    9    4      1.86      0.00
    3    9    4      1.47      0.00
    4    9    4      0.62      0.00
    5    9    4      1.09      0.00
    6    9    4      0.95      0.00
    7    9    4      0.31      0.00
    8    9    4      1.34      0.00
    9    9    4      2.53      0.00
   10    9    4      2.53      0.00
   11    9    4      3.00      0.00
   12    9    4      2.55      0.00
   13    9    4      0.15      0.00
   14    9    4     -0.94      0.00
   15    9    4     -0.25      0.00
   16    9    4     -0.26      0.00
   17    9    4     -1.25      0.00
   18    9    4     -1.96      0.00
   19    9    4     -1.54      0.00
   20    9    4     -0.97      0.00
   21    9    4     -1.17      0.00
  -22   10    4     -0.31      0.00
  -21   10    4     -0.81      0.00
  -20   10    4     -0.40      0.00
  -19   10    4      1.41      0.00
  -18   10    4      1.93      0.00
  -17   10    4      0.82      0.00
  -16   10    4      1.01      0.00
  -15   10    4      1.44      0.00
  -14   10    4      0.68      0.00
  -13   10    4      0.10      0.00
  -12   10    4     -0.49      0.00
  -11   10    4     -1.17      0.00
  -10   10    4     -1.53      0.00
   -9   10    4     -1.46      0.00
   -8   10    4     -0.15      0.00
   -7   10    4      0.92      0.00
   -6   10    4      0.00      0.00
   -5   10    4     -1.47      0.00
   -4   10    4     -0.89      0.00
   -3   10    4      3.45      0.00
   -2   10    4      7.94      0.00
   -1   10    4      6.83      0.00
    0   10    4      1.54      0.00
    1   10    4     -3.37      0.00
    2   10    4     -6.63      0.00
    3   10    4     -7.56      0.00
    4   10    4     -4.83      0.00
    5   10    4      0.07      0.00
    6   10    4      2.36      0.00
    7   10    4      1.57      0.00
    8   10    4      1.23      0.00
    9   10    4      0.55      0.00
   10   10    4     -0.93      0.00
   11   10    4     -0.85      0.00
   12   10    4     -0.24      0.00
   13   10    4     -0.40      0.00
   14   10    4     -0.32      0.00
   15   10    4      0.29      0.00
   16   10    4      0.55      0.00
   17   10    4     -0.61      0.00
   18   10    4     -1.52      0.00
   19   10    4     -0.21      0.00
   20   10    4      1.12      0.00
  -22   11    4      0.01      0.00
  -21   11    4     -0.61      0.00
  -20   11    4     -0.02      0.00
  -19   11    4      0.97      0.00
  -18   11    4      0.67      0.00
  -17   11    4      0.39      0.00
  -16   11    4     -0.39      0.00
  -15   11    4     -2.50      0.00
  -14   11    4     -3.71      0.00
  -13   11    4     -3.72      0.00
  -12   11    4     -2.75      0.00
  -11   11    4     -0.99      0.00
  -10   11    4     -0.88      0.00
   -9   11    4     -1.88      0.00
   -8   11    4     -2.24      0.00
   -7   11    4     -1.73      0.00
   -6   11    4      0.58      0.00
   -5   11    4      1.04      0.00
   -4   11    4     -3.13      0.00
   -3   11    4     -5.31      0.00
   -2   11    4     -2.39      0.00
   -1   11    4     -0.55      0.00
    0   11    4     -2.12      0.00
    1   11    4     -2.59      0.00
    2   11    4     -1.21      0.00
    3   11    4     -1.55      0.00
    4   11    4     -2.15      0.00
    5   11    4     -0.87      0.00
    6   11    4     -0.35      0.00
    7   11    4     -0.61      0.00
    8   11    4      0.10      0.00
    9   11    4      1.55      0.00
   10   11    4      3.17      0.00
   11   11    4      2.94      0.00
   12   11    4      1.13      0.00
   13   11    4      0.49      0.00
   14   11    4      0.14      0.00
   15   11    4     -0.36      0.00
   16   11    4      0.29      0.00
   17   11    4      0.73      0.00
   18   11    4      0.36      0.00
   19   11    4      0.32      0.00
   20   11    4      0.43      0.00
  -21   12    4     -2.27      0.00
  -20   12    4     -3.27      0.00
  -19   12    4     -1.72      0.00
  -18   12    4      1.24      0.00
  -17   12    4      2.55      0.00
  -16   12    4      1.46      0.00
  -15   12    4      0.91      0.00
  -14   12    4      1.57      0.00
  -13   12    4      0.98      0.00
  -12   12    4     -0.46      0.00
  -11   12    4     -0.65      0.00
  -10   12    4      0.48      0.00
   -9   12    4      1.21      0.00
   -8   12    4      0.23      0.00
   -7   12    4     -0.94      0.00
   -6   12    4     -1.81      0.00
   -5   12    4     -3.57      0.00
   -4   12    4     -4.07      0.00
   -3   12    4     -1.11      0.00
   -2   12    4      3.80      0.00
   -1   12    4      6.69      0.00
    0   12    4      4.85      0.00
    1   12    4      1.35      0.00
    2   12    4     -0.32      0.00
    3   12    4     -1.12      0.00
    4   12    4     -0.88      0.00
    5   12    4      1.22      0.00
    6   12    4      2.98      0.00
    7   12    4      2.17      0.00
    8   12    4     -0.36      0.00
    9   12    4     -1.81      0.00
   10   12    4     -1.08      0.00
   11   12    4      0.86      0.00
   12   12    4      2.38      0.00
   13   12    4      1.96      0.00
   14   12    4      1.02      0.00
   15   12    4      1.81      0.00
   16   12    4      2.90      0.00
   17   12    4      2.22      0.00
   18   12    4     -0.08      0.00
   19   12    4     -1.88      0.00
  -21   13    4      1.03      0.00
  -20   13    4     -0.16      0.00
  -19   13    4     -1.43      0.00
  -18   13    4     -0.69      0.00
  -17   13    4      0.91      0.00
  -16   13    4      1.08      0.00
  -15   13    4      0.05      0.00
  -14   13    4     -0.37      0.00
  -13   13    4      0.72      0.00
  -12   13    4      1.77      0.00
  -11   13    4      0.82      0.00
  -10   13    4     -1.09      0.00
   -9   13    4     -2.66      0.00
   -8   13    4     -3.90      0.00
   -7   13    4     -2.77      0.00
   -6   13    4      1.26      0.00
   -5   13    4      3.36      0.00
   -4   13    4      0.35      0.00
   -3   13    4     -4.10      0.00
   -2   13    4     -4.94      0.00
   -1   13    4     -2.50      0.00
    0   13    4     -0.95      0.00
    1   13    4     -1.71      0.00
    2   13    4     -2.05      0.00
    3   13    4     -0.56      0.00
    4   13    4      0.29      0.00
    5   13    4     -0.20      0.00
    6   13    4      0.06      0.00
    7   13    4      0.20      0.00
    8   13    4     -0.89      0.00
    9   13    4     -0.76      0.00
   10   13    4      0.43      0.00
   11   13    4     -0.15      0.00
   12   13    4     -1.08      0.00
   13   13    4     -0.31      0.00
   14   13    4      0.00      0.00
   15   13    4     -1.21      0.00
   16   13    4     -1.46      0.00
   17   13    4      0.23      0.00
   18   13    4      1.86      0.00
   19   13    4      1.81      0.00
  -20   14    4     -0.61      0.00
  -19   14    4     -0.61      0.00
  -18   14    4      0.74      0.00
  -17   14    4      1.30      0.00
  -16   14    4     -0.10      0.00
  -15   14    4     -0.43      0.00
  -14   14    4      0.44      0.00
  -13   14    4      0.02      0.00
  -12   14    4     -0.77      0.00
  -11   14    4      0.00      0.00
  -10   14    4      1.85      0.00
   -9   14    4      2.23      0.00
   -8   14    4      0.26      0.00
   -7   14    4     -1.54      0.00
   -6   14    4     -2.56      0.00
   -5   14    4     -3.57      0.00
   -4   14    4     -3.11      0.00
   -3   14    4     -1.85      0.00
   -2   14    4     -1.73      0.00
   -1   14    4     -1.77      0.00
    0   14    4     -1.44      0.00
    1   14    4     -1.48      0.00
    2   14    4     -1.12      0.00
    3   14    4      0.25      0.00
    4   14    4      0.94      0.00
    5   14    4      0.44      0.00
    6   14    4      0.83      0.00
    7   14    4      1.16      0.00
    8   14    4     -0.84      0.00
    9   14    4     -2.27      0.00
   10   14    4     -0.34      0.00
   11   14    4      2.51      0.00
   12   14    4      3.07      0.00
   13   14    4      1.83      0.00
   14   14    4      2.15      0.00
   15   14    4      4.05      0.00
   16   14    4      4.16      0.00
   17   14    4      2.84      0.00
   18   14    4      1.49      0.00
  -20   15    4     -2.39      0.00
  -19   15    4     -2.96      0.00
  -18   15    4     -0.38      0.00
  -17   15    4      0.34      0.00
  -16   15    4     -0.58      0.00
  -15   15    4      0.12      0.00
  -14   15    4      1.26      0.00
  -13   15    4      1.19      0.00
  -12   15    4     -0.19      0.00
  -11   15    4     -1.28      0.00
  -10   15    4     -1.46      0.00
   -9   15    4     -3.51      0.00
   -8   15    4     -5.44      0.00
   -7   15    4     -3.32      0.00
   -6   15    4     -0.16      0.00
   -5   15    4      1.43      0.00
   -4   15    4      1.45      0.00
   -3   15    4     -1.04      0.00
   -2   15    4     -3.00      0.00
   -1   15    4     -1.19      0.00
    0   15    4      1.28      0.00
    1   15    4      0.93      0.00
    2   15    4      0.01      0.00
    3   15    4      1.58      0.00
    4   15    4      3.70      0.00
    5   15    4      3.99      0.00
    6   15    4      2.31      0.00
    7   15    4     -0.59      0.00
    8   15    4     -1.47      0.00
    9   15    4     -0.48      0.00
   10   15    4     -1.38      0.00
   11   15    4     -1.76      0.00
   12   15    4      0.69      0.00
   13   15    4      2.55      0.00
   14   15    4      2.55      0.00
   15   15    4      1.21      0.00
   16   15    4     -1.07      0.00
   17   15    4     -2.14      0.00
   18   15    4     -1.07      0.00
  -19   16    4     -0.14      0.00
  -18   16    4     -1.61      0.00
  -17   16    4     -3.07      0.00
  -16   16    4     -2.55      0.00
  -15   16    4     -0.94      0.00
  -14   16    4      0.33      0.00
  -13   16    4      0.74      0.00
  -12   16    4      0.13      0.00
  -11   16    4     -0.55      0.00
  -10   16    4     -1.06      0.00
   -9   16    4     -0.80      0.00
   -8   16    4      0.12      0.00
   -7   16    4     -0.80      0.00
   -6   16    4     -1.59      0.00
   -5   16    4      0.55      0.00
   -4   16    4      1.97      0.00
   -3   16    4      0.56      0.00
   -2   16    4     -2.17      0.00
   -1   16    4     -4.55      0.00
    0   16    4     -4.29      0.00
    1   16    4     -2.31      0.00
    2   16    4     -1.35      0.00
    3   16    4     -1.52      0.00
    4   16    4     -1.87      0.00
    5   16    4     -0.95      0.00
    6   16    4      1.07      0.00
    7   16    4      1.80      0.00
    8   16    4      0.96      0.00
    9   16    4      1.01      0.00
   10   16    4      2.73      0.00
   11   16    4      2.15      0.00
   12   16    4     -1.26      0.00
   13   16    4     -1.15      0.00
   14   16    4      2.15      0.00
   15   16    4      2.92      0.00
   16   16    4      1.92      0.00
   17   16    4      0.96      0.00
  -18   17    4      0.49      0.00
  -17   17    4      0.55      0.00
  -16   17    4     -0.40      0.00
  -15   17    4     -0.13      0.00
  -14   17    4      1.29      0.00
  -13   17    4      0.31      0.00
  -12   17    4     -1.94      0.00
  -11   17    4     -1.70      0.00
  -10   17    4      0.00      0.00
   -9   17    4      0.54      0.00
   -8   17    4     -0.26      0.00
   -7   17    4     -0.41      0.00
   -6   17    4      0.97      0.00
   -5   17    4      1.28      0.00
   -4   17    4      0.42      0.00
   -3   17    4      1.29      0.00
   -2   17    4      2.82      0.00
   -1   17    4      2.22      0.00
    0   17    4      0.47      0.00
    1   17    4      0.89      0.00
    2   17    4      3.26      0.00
    3   17    4      3.86      0.00
    4   17    4      3.23      0.00
    5   17    4      3.28      0.00
    6   17    4      2.12      0.00
    7   17    4      0.17      0.00
    8   17    4     -0.50      0.00
    9   17    4     -0.85      0.00
   10   17    4     -1.34      0.00
   11   17    4     -0.85      0.00
   12   17    4      0.35      0.00
   13   17    4      0.39      0.00
   14   17    4     -0.67      0.00
   15   17    4     -0.65      0.00
   16   17    4     -0.55      0.00
  -17   18    4     -2.09      0.00
  -16   18    4     -2.39      0.00
  -15   18    4     -1.17      0.00
  -14   18    4      1.07      0.00
  -13   18    4      1.78      0.00
  -12   18    4      0.11      0.00
  -11   18    4     -1.72      0.00
  -10   18    4     -2.33      0.00
   -9   18    4     -1.80      0.00
   -8   18    4      0.10      0.00
   -7   18    4      1.74      0.00
   -6   18    4      1.47      0.00
   -5   18    4      1.17      0.00
   -4   18    4      1.22      0.00
   -3   18    4     -0.58      0.00
   -2   18    4     -2.43      0.00
   -1   18    4     -2.23      0.00
    0   18    4     -2.60      0.00
    1   18    4     -4.05      0.00
    2   18    4     -3.39      0.00
    3   18    4     -0.85      0.00
    4   18    4      0.38      0.00
    5   18    4     -0.27      0.00
    6   18    4     -1.35      0.00
    7   18    4     -2.17      0.00
    8   18    4     -1.88      0.00
    9   18    4     -0.59      0.00
   10   18    4     -1.00      0.00
   11   18    4     -3.26      0.00
   12   18    4     -3.74      0.00
   13   18    4     -2.33      0.00
   14   18    4     -1.98      0.00
   15   18    4     -2.16      0.00
  -16   19    4      0.22      0.00
  -15   19    4      0.36      0.00
  -14   19    4      0.89      0.00
  -13   19    4      0.93      0.00
  -12   19    4     -0.35      0.00
  -11   19    4     -1.08      0.00
  -10   19    4     -0.48      0.00
   -9   19    4      0.16      0.00
   -8   19    4     -0.12      0.00
   -7   19    4     -0.01      0.00
   -6   19    4      0.63      0.00
   -5   19    4     -1.07      0.00
   -4   19    4     -2.98      0.00
   -3   19    4     -0.49      0.00
   -2   19    4      2.43      0.00
   -1   19    4      0.96      0.00
    0   19    4     -1.57      0.00
    1   19    4     -1.89      0.00
    2   19    4     -1.27      0.00
    3   19    4     -0.51      0.00
    4   19    4      0.23      0.00
    5   19    4     -0.44      0.00
    6   19    4     -1.28      0.00
    7   19    4     -0.07      0.00
    8   19    4      0.44      0.00
    9   19    4     -0.98      0.00
   10   19    4     -0.12      0.00
   11   19    4      2.07      0.00
   12   19    4      0.99      0.00
   13   19    4     -1.62      0.00
   14   19    4     -2.02      0.00
   15   19    4     -0.47      0.00
  -15   20    4     -0.01      0.00
  -14   20    4     -0.20      0.00
  -13   20    4     -0.83      0.00
  -12   20    4     -0.81      0.00
  -11   20    4      0.39      0.00
  -10   20    4      2.60      0.00
   -9   20    4      3.39      0.00
   -8   20    4      2.13      0.00
   -7   20    4      2.44      0.00
   -6   20    4      2.90      0.00
   -5   20    4      0.49      0.00
   -4   20    4     -1.21      0.00
   -3   20    4      0.07      0.00
   -2   20    4      2.72      0.00
   -1   20    4      4.07      0.00
    0   20    4      1.16      0.00
    1   20    4     -3.17      0.00
    2   20    4     -3.06      0.00
    3   20    4      1.92      0.00
    4   20    4      6.55      0.00
    5   20    4      4.94      0.00
    6   20    4     -0.42      0.00
    7   20    4     -1.48      0.00
    8   20    4      1.14      0.00
    9   20    4      0.67      0.00
   10   20    4     -2.79      0.00
   11   20    4     -2.66      0.00
   12   20    4      1.25      0.00
   13   20    4      1.38      0.00
  -14   21    4      1.46      0.00
  -13   21    4      0.79      0.00
  -12   21    4     -1.20      0.00
  -11   21    4     -0.83      0.00
  -10   21    4      0.91      0.00
   -9   21    4     -1.01      0.00
   -8   21    4     -2.82      0.00
   -7   21    4      0.21      0.00
   -6   21    4      2.76      0.00
   -5   21    4      0.85      0.00
   -4   21    4     -2.41      0.00
   -3   21    4     -2.49      0.00
   -2   21    4      0.81      0.00
   -1   21    4      2.55      0.00
    0   21    4      1.37      0.00
    1   21    4     -0.91      0.00
    2   21    4     -3.30      0.00
    3   21    4     -2.21      0.00
    4   21    4      0.99      0.00
    5   21    4      0.08      0.00
    6   21    4     -3.01      0.00
    7   21    4     -3.20      0.00
    8   21    4     -0.70      0.00
    9   21    4      1.84      0.00
   10   21    4      2.72      0.00
   11   21    4      2.28      0.00
   12   21    4      0.53      0.00
  -13   22    4     -1.22      0.00
  -12   22    4     -0.94      0.00
  -11   22    4      0.94      0.00
  -10   22    4      3.86      0.00
   -9   22    4      3.93      0.00
   -8   22    4     -1.74      0.00
   -7   22    4     -7.16      0.00
   -6   22    4     -4.51      0.00
   -5   22    4     -1.76      0.00
   -4   22    4     -7.50      0.00
   -3   22    4    -10.68      0.00
   -2   22    4     -4.32      0.00
   -1   22    4      1.76      0.00
    0   22    4      2.44      0.00
    1   22    4      2.18      0.00
    2   22    4      5.02      0.00
    3   22    4      9.18      0.00
    4   22    4      9.51      0.00
    5   22    4      5.98      0.00
    6   22    4      2.48      0.00
    7   22    4      1.49      0.00
    8   22    4      2.74      0.00
    9   22    4      2.55      0.00
   10   22    4      0.64      0.00
   11   22    4      0.52      0.00
  -11   23    4      0.54      0.00
  -10   23    4      1.78      0.00
   -9   23    4      0.49      0.00
   -8   23    4     -3.11      0.00
   -7   23    4     -5.20      0.00
   -6   23    4     -3.05      0.00
   -5   23    4     -0.03      0.00
   -4   23    4     -0.01      0.00
   -3   23    4     -2.09      0.00
   -2   23    4     -1.91      0.00
   -1   23    4      1.63      0.00
    0   23    4      2.70      0.00
    1   23    4      0.41      0.00
    2   23    4      1.21      0.00
    3   23    4      4.05      0.00
    4   23    4      3.73      0.00
    5   23    4      1.06      0.00
    6   23    4     -1.55      0.00
    7   23    4     -2.26      0.00
    8   23    4      0.19      0.00
    9   23    4      3.23      0.00
   -9   24    4      1.61      0.00
   -8   24    4     -3.77      0.00
   -7   24    4     -6.79      0.00
   -6   24    4     -2.30      0.00
   -5   24    4      1.43      0.00
   -4   24    4     -3.13      0.00
   -3   24    4     -8.88      0.00
   -2   24    4     -6.52      0.00
   -1   24    4     -0.74      0.00
    0   24    4      0.95      0.00
    1   24    4      2.60      0.00
    2   24    4      8.26      0.00
    3   24    4     11.72      0.00
    4   24    4      8.43      0.00
    5   24    4      2.82      0.00
    6   24    4     -0.43      0.00
    7   24    4     -1.32      0.00
   -2   25    4     -2.75      0.00
   -1   25    4     -0.03      0.00
    0   25    4      0.40      0.00
  -23    1    5     -0.24      0.00
  -22    1    5      0.09      0.00
  -21    1    5      0.86      0.00
  -20    1    5      1.45      0.00
  -19    1    5      0.37      0.00
  -18    1    5     -0.10      0.00
  -17    1    5      1.02      0.00
  -16    1    5      1.83      0.00
  -15    1    5      2.07      0.00
  -14    1    5      1.31      0.00
  -13    1    5     -1.00      0.00
  -12    1    5     -2.56      0.00
  -11    1    5     -1.15      0.00
  -10    1    5      1.69      0.00
   -9    1    5      3.02      0.00
   -8    1    5      1.69      0.00
   -7    1    5     -1.08      0.00
   -6    1    5      0.99      0.00
   -5    1    5      8.10      0.00
   -4    1    5      2.80      0.00
   -3    1    5    -20.99      0.00
   -2    1    5    -37.97      0.00
   -1    1    5    -27.00      0.00
    0    1    5      1.67      0.00
    1    1    5     21.02      0.00
    2    1    5     16.90      0.00
    3    1    5      2.48      0.00
    4    1    5     -5.31      0.00
    5    1    5     -6.50      0.00
    6    1    5     -5.19      0.00
    7    1    5     -2.57      0.00
    8    1    5     -0.94      0.00
    9    1    5     -0.49      0.00
   10    1    5      0.78      0.00
   11    1    5      3.03      0.00
   12    1    5      3.43      0.00
   13    1    5      1.14      0.00
   14    1    5     -0.06      0.00
   15    1    5      0.69      0.00
   16    1    5      0.47      0.00
   17    1    5     -0.33      0.00
   18    1    5      0.19      0.00
   19    1    5      1.31      0.00
   20    1    5      1.26      0.00
   21    1    5     -0.03      0.00
  -23    2    5     -2.83      0.00
  -22    2    5     -2.43      0.00
  -21    2    5     -0.45      0.00
  -20    2    5      0.14      0.00
  -19    2    5     -0.28      0.00
  -18    2    5     -0.56      0.00
  -17    2    5     -0.32      0.00
  -16    2    5      0.74      0.00
  -15    2    5      0.62      0.00
  -14    2    5      0.30      0.00
  -13    2    5      0.84      0.00
  -12    2    5     -0.76      0.00
  -11    2    5     -2.04      0.00
  -10    2    5      0.47      0.00
   -9    2    5      3.20      0.00
   -8    2    5      3.31      0.00
   -7    2    5      0.42      0.00
   -6    2    5     -4.09      0.00
   -5    2    5     -3.63      0.00
   -4    2    5      6.52      0.00
   -3    2    5     15.97      0.00
   -2    2    5      9.61      0.00
   -1    2    5     -2.90      0.00
    0    2    5     -3.14      0.00
    1    2    5      2.31      0.00
    2    2    5      3.35      0.00
    3    2    5      1.91      0.00
    4    2    5     -2.06      0.00
    5    2    5     -4.61      0.00
    6    2    5     -2.84      0.00
    7    2    5     -2.27      0.00
    8    2    5     -2.36      0.00
    9    2    5     -1.44      0.00
   10    2    5     -2.06      0.00
   11    2    5     -1.99      0.00
   12    2    5     -1.04      0.00
   13    2    5     -1.83      0.00
   14    2    5     -2.03      0.00
   15    2    5     -0.36      0.00
   16    2    5      0.30      0.00
   17    2    5     -1.93      0.00
   18    2    5     -5.26      0.00
   19    2    5     -5.32      0.00
   20    2    5     -1.39      0.00
   21    2    5      1.59      0.00
   22    2    5      1.06      0.00
  -24    3    5      0.86      0.00
  -23    3    5     -0.08      0.00
  -22    3    5     -0.23      0.00
  -21    3    5     -0.73      0.00
  -20    3    5     -1.23      0.00
  -19    3    5      0.18      0.00
  -18    3    5      0.88      0.00
  -17    3    5      0.41      0.00
  -16    3    5      0.36      0.00
  -15    3    5     -0.23      0.00
  -14    3    5     -0.83      0.00
  -13    3    5     -0.57      0.00
  -12    3    5     -0.25      0.00
  -11    3    5     -0.67      0.00
  -10    3    5     -1.08      0.00
   -9    3    5     -0.17      0.00
   -8    3    5      0.24      0.00
   -7    3    5     -0.10      0.00
   -6    3    5      0.69      0.00
   -5    3    5      1.28      0.00
   -4    3    5      0.80      0.00
   -3    3    5     -4.81      0.00
   -2    3    5    -15.55      0.00
   -1    3    5    -16.50      0.00
    0    3    5     -5.79      0.00
    1    3    5      0.88      0.00
    2    3    5      1.18      0.00
    3    3    5     -0.11      0.00
    4    3    5     -3.19      0.00
    5    3    5     -6.03      0.00
    6    3    5     -6.51      0.00
    7    3    5     -4.37      0.00
    8    3    5     -2.66      0.00
    9    3    5     -3.44      0.00
   10    3    5     -1.72      0.00
   11    3    5      2.08      0.00
   12    3    5      2.25      0.00
   13    3    5      0.51      0.00
   14    3    5     -0.22      0.00
   15    3    5     -0.05      0.00
   16    3    5      0.58      0.00
   17    3    5      0.07      0.00
   18    3    5     -0.77      0.00
   19    3    5     -0.02      0.00
   20    3    5      1.13      0.00
   21    3    5      1.71      0.00
   22    3    5      1.66      0.00
  -24    4    5     -0.25      0.00
  -23    4    5     -0.43      0.00
  -22    4    5     -1.10      0.00
  -21    4    5     -1.20      0.00
  -20    4    5     -0.03      0.00
  -19    4    5      0.09      0.00
  -18    4    5     -0.29      0.00
  -17    4    5      0.44      0.00
  -16    4    5      0.62      0.00
  -15    4    5      0.82      0.00
  -14    4    5      1.44      0.00
  -13    4    5      0.68      0.00
  -12    4    5     -0.70      0.00
  -11    4    5     -1.58      0.00
  -10    4    5     -0.72      0.00
   -9    4    5      2.15      0.00
   -8    4    5      3.67      0.00
   -7    4    5      1.43      0.00
   -6    4    5     -2.98      0.00
   -5    4    5     -2.77      0.00
   -4    4    5      6.56      0.00
   -3    4    5     16.06      0.00
   -2    4    5     15.00      0.00
   -1    4    5      4.80      0.00
    0    4    5     -3.32      0.00
    1    4    5     -0.58      0.00
    2    4    5      4.63      0.00
    3    4    5      2.11      0.00
    4    4    5     -1.67      0.00
    5    4    5     -2.68      0.00
    6    4    5     -3.46      0.00
    7    4    5     -1.96      0.00
    8    4    5      0.00      0.00
    9    4    5     -0.68      0.00
   10    4    5     -1.74      0.00
   11    4    5     -2.20      0.00
   12    4    5     -2.21      0.00
   13    4    5     -1.84      0.00
   14    4    5     -1.32      0.00
   15    4    5      0.21      0.00
   16    4    5      1.51      0.00
   17    4    5      1.29      0.00
   18    4    5      0.83      0.00
   19    4    5      0.57      0.00
   20    4    5      0.59      0.00
   21    4    5      1.09      0.00
   22    4    5      0.89      0.00
  -24    5    5      0.07      0.00
  -23    5    5     -1.37      0.00
  -22    5    5     -2.72      0.00
  -21    5    5     -1.89      0.00
  -20    5    5     -0.10      0.00
  -19    5    5      1.09      0.00
  -18    5    5      1.55      0.00
  -17    5    5      1.16      0.00
  -16    5    5      1.09      0.00
  -15    5    5      0.97      0.00
  -14    5    5     -0.34      0.00
  -13    5    5     -0.29      0.00
  -12    5    5      0.75      0.00
  -11    5    5     -0.61      0.00
  -10    5    5     -2.13      0.00
   -9    5    5     -0.94      0.00
   -8    5    5      1.42      0.00
   -7    5    5      2.69      0.00
   -6    5    5      1.32      0.00
   -5    5    5     -1.70      0.00
   -4    5    5     -2.99      0.00
   -3    5    5     -1.18      0.00
   -2    5    5      0.47      0.00
   -1    5    5     -2.16      0.00
    0    5    5     -6.61      0.00
    1    5    5     -7.60      0.00
    2    5    5     -4.97      0.00
    3    5    5     -1.19      0.00
    4    5    5      0.63      0.00
    5    5    5     -0.62      0.00
    6    5    5     -2.02      0.00
    7    5    5     -3.12      0.00
    8    5    5     -4.12      0.00
    9    5    5     -2.81      0.00
   10    5    5     -1.01      0.00
   11    5    5     -0.56      0.00
   12    5    5      0.03      0.00
   13    5    5     -0.02      0.00
   14    5    5     -0.70      0.00
   15    5    5     -0.60      0.00
   16    5    5     -1.03      0.00
   17    5    5     -1.92      0.00
   18    5    5     -1.66      0.00
   19    5    5     -0.73      0.00
   20    5    5      0.51      0.00
   21    5    5      1.77      0.00
  -23    6    5      1.93      0.00
  -22    6    5      0.36      0.00
  -21    6    5     -1.16      0.00
  -20    6    5     -1.11      0.00
  -19    6    5     -0.37      0.00
  -18    6    5      0.42      0.00
  -17    6    5      0.87      0.00
  -16    6    5      0.94      0.00
  -15    6    5      1.75      0.00
  -14    6    5      2.39      0.00
  -13    6    5      1.06      0.00
  -12    6    5     -0.42      0.00
  -11    6    5     -0.49      0.00
  -10    6    5     -0.58      0.00
   -9    6    5     -0.59      0.00
   -8    6    5      0.87      0.00
   -7    6    5      2.61      0.00
   -6    6    5      2.84      0.00
   -5    6    5      1.85      0.00
   -4    6    5      1.08      0.00
   -3    6    5      1.75      0.00
   -2    6    5      1.88      0.00
   -1    6    5     -1.33      0.00
    0    6    5     -4.07      0.00
    1    6    5     -2.28      0.00
    2    6    5     -0.29      0.00
    3    6    5     -1.07      0.00
    4    6    5     -1.63      0.00
    5    6    5     -1.41      0.00
    6    6    5     -1.36      0.00
    7    6    5     -0.32      0.00
    8    6    5      1.17      0.00
    9    6    5      0.67      0.00
   10    6    5     -1.67      0.00
   11    6    5     -2.41      0.00
   12    6    5     -0.18      0.00
   13    6    5      1.88      0.00
   14    6    5      1.50      0.00
   15    6    5      0.26      0.00
   16    6    5     -0.14      0.00
   17    6    5     -0.19      0.00
   18    6    5     -0.54      0.00
   19    6    5     -1.12      0.00
   20    6    5     -2.22      0.00
   21    6    5     -2.75      0.00
  -23    7    5     -0.44      0.00
  -22    7    5     -0.97      0.00
  -21    7    5     -1.20      0.00
  -20    7    5      0.37      0.00
  -19    7    5      1.30      0.00
  -18    7    5      0.58      0.00
  -17    7    5      0.40      0.00
  -16    7    5      1.65      0.00
  -15    7    5      2.01      0.00
  -14    7    5     -0.12      0.00
  -13    7    5     -2.45      0.00
  -12    7    5     -2.84      0.00
  -11    7    5     -1.61      0.00
  -10    7    5      0.00      0.00
   -9    7    5      1.13      0.00
   -8    7    5      2.59      0.00
   -7    7    5      3.47      0.00
   -6    7    5      1.43      0.00
   -5    7    5     -1.84      0.00
   -4    7    5     -3.32      0.00
   -3    7    5     -1.33      0.00
   -2    7    5      2.43      0.00
   -1    7    5      2.04      0.00
    0    7    5     -1.35      0.00
    1    7    5     -1.05      0.00
    2    7    5      1.36      0.00
    3    7    5      1.74      0.00
    4    7    5      1.69      0.00
    5    7    5      2.00      0.00
    6    7    5      0.14      0.00
    7    7    5     -2.71      0.00
    8    7    5     -1.83      0.00
    9    7    5      0.84      0.00
   10    7    5      0.26      0.00
   11    7    5     -0.78      0.00
   12    7    5      0.56      0.00
   13    7    5      1.47      0.00
   14    7    5      0.78      0.00
   15    7    5     -0.43      0.00
   16    7    5     -1.34      0.00
   17    7    5     -1.67      0.00
   18    7    5     -1.67      0.00
   19    7    5     -0.88      0.00
   20    7    5      0.26      0.00
   21    7    5      0.27      0.00
  -23    8    5      0.15      0.00
  -22    8    5      1.12      0.00
  -21    8    5     -0.11      0.00
  -20    8    5     -2.76      0.00
  -19    8    5     -2.83      0.00
  -18    8    5     -1.57      0.00
  -17    8    5     -1.61      0.00
  -16    8    5     -0.63      0.00
  -15    8    5      1.71      0.00
  -14    8    5      2.97      0.00
  -13    8    5      1.94      0.00
  -12    8    5     -0.64      0.00
  -11    8    5     -1.73      0.00
  -10    8    5     -1.12      0.00
   -9    8    5     -0.65      0.00
   -8    8    5      0.86      0.00
   -7    8    5      3.61      0.00
   -6    8    5      5.44      0.00
   -5    8    5      3.59      0.00
   -4    8    5     -2.35      0.00
   -3    8    5     -6.90      0.00
   -2    8    5     -6.68      0.00
   -1    8    5     -4.02      0.00
    0    8    5     -1.16      0.00
    1    8    5     -0.21      0.00
    2    8    5     -0.96      0.00
    3    8    5     -1.35      0.00
    4    8    5     -1.28      0.00
    5    8    5     -0.66      0.00
    6    8    5     -0.72      0.00
    7    8    5     -1.73      0.00
    8    8    5     -1.12      0.00
    9    8    5     -0.71      0.00
   10    8    5     -2.52      0.00
   11    8    5     -2.92      0.00
   12    8    5     -0.38      0.00
   13    8    5      2.14      0.00
   14    8    5      2.12      0.00
   15    8    5      0.71      0.00
   16    8    5      0.48      0.00
   17    8    5      0.62      0.00
   18    8    5      0.16      0.00
   19    8    5      0.01      0.00
   20    8    5     -0.28      0.00
   21    8    5     -0.64      0.00
  -22    9    5      1.37      0.00
  -21    9    5      0.50      0.00
  -20    9    5     -0.59      0.00
  -19    9    5     -0.32      0.00
  -18    9    5      0.15      0.00
  -17    9    5      0.75      0.00
  -16    9    5      0.78      0.00
  -15    9    5      0.36      0.00
  -14    9    5      0.77      0.00
  -13    9    5      0.31      0.00
  -12    9    5     -0.43      0.00
  -11    9    5      0.80      0.00
  -10    9    5      1.60      0.00
   -9    9    5      0.98      0.00
   -8    9    5      0.20      0.00
   -7    9    5     -0.50      0.00
   -6    9    5      0.03      0.00
   -5    9    5      0.46      0.00
   -4    9    5     -1.31      0.00
   -3    9    5     -3.26      0.00
   -2    9    5     -2.93      0.00
   -1    9    5     -0.21      0.00
    0    9    5      3.27      0.00
    1    9    5      6.35      0.00
    2    9    5      7.91      0.00
    3    9    5      5.98      0.00
    4    9    5      2.83      0.00
    5    9    5      1.09      0.00
    6    9    5     -0.79      0.00
    7    9    5     -1.65      0.00
    8    9    5     -0.16      0.00
    9    9    5      1.28      0.00
   10    9    5      1.82      0.00
   11    9    5      1.51      0.00
   12    9    5      1.22      0.00
   13    9    5      2.09      0.00
   14    9    5      1.75      0.00
   15    9    5      0.06      0.00
   16    9    5      0.30      0.00
   17    9    5      1.30      0.00
   18    9    5      0.17      0.00
   19    9    5     -1.45      0.00
   20    9    5     -1.37      0.00
  -22   10    5      2.51      0.00
  -21   10    5      2.51      0.00
  -20   10    5      0.11      0.00
  -19   10    5     -1.28      0.00
  -18   10    5     -0.26      0.00
  -17   10    5      1.28      0.00
  -16   10    5      2.18      0.00
  -15   10    5      3.51      0.00
  -14   10    5      4.87      0.00
  -13   10    5      4.30      0.00
  -12   10    5      1.90      0.00
  -11   10    5     -0.40      0.00
  -10   10    5     -0.27      0.00
   -9   10    5      1.58      0.00
   -8   10    5      1.95      0.00
   -7   10    5      1.39      0.00
   -6   10    5      1.91      0.00
   -5   10    5      2.64      0.00
   -4   10    5      2.10      0.00
   -3   10    5     -0.43      0.00
   -2   10    5     -2.37      0.00
   -1   10    5     -0.87      0.00
    0   10    5      0.94      0.00
    1   10    5      0.30      0.00
    2   10    5     -0.78      0.00
    3   10    5     -0.99      0.00
    4   10    5     -0.82      0.00
    5   10    5     -0.54      0.00
    6   10    5     -0.03      0.00
    7   10    5     -0.06      0.00
    8   10    5     -1.71      0.00
    9   10    5     -3.41      0.00
   10   10    5     -3.41      0.00
   11   10    5     -2.72      0.00
   12   10    5     -1.98      0.00
   13   10    5     -0.87      0.00
   14   10    5      0.10      0.00
   15   10    5      0.16      0.00
   16   10    5     -0.26      0.00
   17   10    5      0.24      0.00
   18   10    5      1.27      0.00
   19   10    5      1.22      0.00
   20   10    5      0.80      0.00
  -22   11    5      1.20      0.00
  -21   11    5      2.20      0.00
  -20   11    5      1.75      0.00
  -19   11    5     -0.40      0.00
  -18   11    5     -1.38      0.00
  -17   11    5     -0.81      0.00
  -16   11    5     -1.04      0.00
  -15   11    5     -1.89      0.00
  -14   11    5     -1.68      0.00
  -13   11    5     -0.21      0.00
  -12   11    5      1.03      0.00
  -11   11    5      0.49      0.00
  -10   11    5     -0.49      0.00
   -9   11    5     -0.36      0.00
   -8   11    5     -0.68      0.00
   -7   11    5     -1.21      0.00
   -6   11    5      0.35      0.00
   -5   11    5      2.53      0.00
   -4   11    5      1.75      0.00
   -3   11    5     -2.27      0.00
   -2   11    5     -5.87      0.00
   -1   11    5     -5.37      0.00
    0   11    5     -1.59      0.00
    1   11    5      1.93      0.00
    2   11    5      3.84      0.00
    3   11    5      4.11      0.00
    4   11    5      1.41      0.00
    5   11    5     -2.75      0.00
    6   11    5     -3.49      0.00
    7   11    5     -1.38      0.00
    8   11    5     -0.58      0.00
    9   11    5      0.00      0.00
   10   11    5      1.13      0.00
   11   11    5      0.28      0.00
   12   11    5     -0.87      0.00
   13   11    5     -0.31      0.00
   14   11    5     -0.27      0.00
   15   11    5     -1.23      0.00
   16   11    5     -1.11      0.00
   17   11    5      0.42      0.00
   18   11    5      1.40      0.00
   19   11    5      0.21      0.00
   20   11    5     -1.30      0.00
  -21   12    5     -0.27      0.00
  -20   12    5      0.26      0.00
  -19   12    5     -0.80      0.00
  -18   12    5     -1.00      0.00
  -17   12    5     -0.14      0.00
  -16   12    5     -0.02      0.00
  -15   12    5      0.31      0.00
  -14   12    5      0.92      0.00
  -13   12    5      0.54      0.00
  -12   12    5     -0.45      0.00
  -11   12    5     -0.76      0.00
  -10   12    5      0.57      0.00
   -9   12    5      2.18      0.00
   -8   12    5      2.33      0.00
   -7   12    5      1.42      0.00
   -6   12    5     -0.34      0.00
   -5   12    5     -0.58      0.00
   -4   12    5      3.01      0.00
   -3   12    5      5.36      0.00
   -2   12    5      3.17      0.00
   -1   12    5      1.40      0.00
    0   12    5      1.90      0.00
    1   12    5      1.08      0.00
    2   12    5     -0.87      0.00
    3   12    5     -0.73      0.00
    4   12    5      0.38      0.00
    5   12    5      0.18      0.00
    6   12    5      0.36      0.00
    7   12    5      0.97      0.00
    8   12    5     -0.03      0.00
    9   12    5     -1.73      0.00
   10   12    5     -2.44      0.00
   11   12    5     -1.48      0.00
   12   12    5     -0.14      0.00
   13   12    5     -0.51      0.00
   14   12    5     -0.72      0.00
   15   12    5     -0.06      0.00
   16   12    5     -1.02      0.00
   17   12    5     -2.25      0.00
   18   12    5     -2.13      0.00
   19   12    5     -1.87      0.00
  -21   13    5      1.92      0.00
  -20   13    5      2.33      0.00
  -19   13    5      0.40      0.00
  -18   13    5     -1.70      0.00
  -17   13    5     -2.27      0.00
  -16   13    5     -0.87      0.00
  -15   13    5     -0.37      0.00
  -14   13    5     -1.61      0.00
  -13   13    5     -1.01      0.00
  -12   13    5      0.32      0.00
  -11   13    5     -0.28      0.00
  -10   13    5     -0.93      0.00
   -9   13    5     -0.86      0.00
   -8   13    5      0.08      0.00
   -7   13    5      2.01      0.00
   -6   13    5      2.97      0.00
   -5   13    5      3.43      0.00
   -4   13    5      3.72      0.00
   -3   13    5      1.40      0.00
   -2   13    5     -2.35      0.00
   -1   13    5     -3.67      0.00
    0   13    5     -2.43      0.00
    1   13    5     -1.45      0.00
    2   13    5     -1.20      0.00
    3   13    5     -0.73      0.00
    4   13    5     -1.40      0.00
    5   13    5     -2.67      0.00
    6   13    5     -2.13      0.00
    7   13    5     -0.13      0.00
    8   13    5      2.36      0.00
    9   13    5      2.99      0.00
   10   13    5      0.15      0.00
   11   13    5     -2.33      0.00
   12   13    5     -2.49      0.00
   13   13    5     -2.45      0.00
   14   13    5     -2.79      0.00
   15   13    5     -3.25      0.00
   16   13    5     -3.16      0.00
   17   13    5     -1.80      0.00
   18   13    5      0.28      0.00
   19   13    5      1.76      0.00
  -20   14    5      1.92      0.00
  -19   14    5      2.55      0.00
  -18   14    5      0.28      0.00
  -17   14    5     -1.25      0.00
  -16   14    5     -0.35      0.00
  -15   14    5      0.06      0.00
  -14   14    5     -0.56      0.00
  -13   14    5     -0.58      0.00
  -12   14    5      0.10      0.00
  -11   14    5      0.94      0.00
  -10   14    5      1.70      0.00
   -9   14    5      3.53      0.00
   -8   14    5      5.20      0.00
   -7   14    5      2.43      0.00
   -6   14    5     -2.44      0.00
   -5   14    5     -3.49      0.00
   -4   14    5     -1.00      0.00
   -3   14    5      2.36      0.00
   -2   14    5      3.95      0.00
   -1   14    5      2.35      0.00
    0   14    5      0.80      0.00
    1   14    5      1.18      0.00
    2   14    5      1.13      0.00
    3   14    5      0.03      0.00
    4   14    5     -0.33      0.00
    5   14    5     -0.02      0.00
    6   14    5     -0.08      0.00
    7   14    5      0.52      0.00
    8   14    5      1.32      0.00
    9   14    5      0.76      0.00
   10   14    5      0.77      0.00
   11   14    5      1.33      0.00
   12   14    5      0.09      0.00
   13   14    5     -1.42      0.00
   14   14    5     -1.57      0.00
   15   14    5     -0.39      0.00
   16   14    5      1.57      0.00
   17   14    5      1.71      0.00
   18   14    5     -0.01      0.00
  -19   15    5      1.23      0.00
  -18   15    5      1.18      0.00
  -17   15    5      1.59      0.00
  -16   15    5      1.63      0.00
  -15   15    5      0.86      0.00
  -14   15    5      0.40      0.00
  -13   15    5      0.55      0.00
  -12   15    5      0.95      0.00
  -11   15    5      1.01      0.00
  -10   15    5     -0.18      0.00
   -9   15    5     -1.52      0.00
   -8   15    5     -0.95      0.00
   -7   15    5      1.16      0.00
   -6   15    5      2.63      0.00
   -5   15    5      2.01      0.00
   -4   15    5      0.04      0.00
   -3   15    5     -0.63      0.00
   -2   15    5      1.51      0.00
   -1   15    5      4.12      0.00
    0   15    5      4.00      0.00
    1   15    5      2.07      0.00
    2   15    5      0.58      0.00
    3   15    5     -0.45      0.00
    4   15    5     -0.58      0.00
    5   15    5     -0.08      0.00
    6   15    5     -0.71      0.00
    7   15    5     -1.30      0.00
    8   15    5     -0.34      0.00
    9   15    5     -0.28      0.00
   10   15    5     -2.32      0.00
   11   15    5     -2.97      0.00
   12   15    5     -1.25      0.00
   13   15    5     -1.40      0.00
   14   15    5     -3.98      0.00
   15   15    5     -4.67      0.00
   16   15    5     -2.91      0.00
   17   15    5     -1.11      0.00
  -19   16    5      1.84      0.00
  -18   16    5      0.14      0.00
  -17   16    5     -0.44      0.00
  -16   16    5      0.27      0.00
  -15   16    5     -0.33      0.00
  -14   16    5     -0.90      0.00
  -13   16    5      0.65      0.00
  -12   16    5      2.40      0.00
  -11   16    5      2.34      0.00
  -10   16    5      1.53      0.00
   -9   16    5      2.11      0.00
   -8   16    5      2.46      0.00
   -7   16    5     -0.48      0.00
   -6   16    5     -3.61      0.00
   -5   16    5     -2.76      0.00
   -4   16    5     -0.54      0.00
   -3   16    5     -0.26      0.00
   -2   16    5     -1.15      0.00
   -1   16    5     -1.40      0.00
    0   16    5     -0.61      0.00
    1   16    5     -0.19      0.00
    2   16    5     -1.29      0.00
    3   16    5     -3.35      0.00
    4   16    5     -4.81      0.00
    5   16    5     -4.02      0.00
    6   16    5     -1.47      0.00
    7   16    5      0.10      0.00
    8   16    5      0.11      0.00
    9   16    5      0.99      0.00
   10   16    5      2.90      0.00
   11   16    5      2.64      0.00
   12   16    5      0.19      0.00
   13   16    5     -0.99      0.00
   14   16    5     -0.88      0.00
   15   16    5     -0.43      0.00
   16   16    5      1.56      0.00
   17   16    5      3.05      0.00
  -18   17    5      1.66      0.00
  -17   17    5      3.06      0.00
  -16   17    5      2.76      0.00
  -15   17    5     -0.07      0.00
  -14   17    5     -2.11      0.00
  -13   17    5     -1.59      0.00
  -12   17    5      0.66      0.00
  -11   17    5      1.95      0.00
  -10   17    5      1.39      0.00
   -9   17    5      0.69      0.00
   -8   17    5     -0.73      0.00
   -7   17    5     -1.80      0.00
   -6   17    5     -0.65      0.00
   -5   17    5     -0.50      0.00
   -4   17    5     -1.03      0.00
   -3   17    5      1.51      0.00
   -2   17    5      4.10      0.00
   -1   17    5      3.47      0.00
    0   17    5      2.27      0.00
    1   17    5      2.36      0.00
    2   17    5      1.75      0.00
    3   17    5      0.08      0.00
    4   17    5      0.16      0.00
    5   17    5      1.17      0.00
    6   17    5      0.69      0.00
    7   17    5      0.35      0.00
    8   17    5     -0.21      0.00
    9   17    5     -1.99      0.00
   10   17    5     -1.53      0.00
   11   17    5      1.57      0.00
   12   17    5      3.46      0.00
   13   17    5      2.45      0.00
   14   17    5     -0.18      0.00
   15   17    5     -1.99      0.00
   16   17    5     -2.00      0.00
  -17   18    5      0.37      0.00
  -16   18    5     -0.19      0.00
  -15   18    5     -1.02      0.00
  -14   18    5     -1.28      0.00
  -13   18    5      0.16      0.00
  -12   18    5      1.59      0.00
  -11   18    5      0.46      0.00
  -10   18    5     -0.68      0.00
   -9   18    5     -0.80      0.00
   -8   18    5     -1.01      0.00
   -7   18    5     -0.06      0.00
   -6   18    5      0.56      0.00
   -5   18    5      0.55      0.00
   -4   18    5      1.30      0.00
   -3   18    5     -0.60      0.00
   -2   18    5     -3.82      0.00
   -1   18    5     -2.82      0.00
    0   18    5      0.09      0.00
    1   18    5      0.87      0.00
    2   18    5     -0.35      0.00
    3   18    5     -1.87      0.00
    4   18    5     -1.94      0.00
    5   18    5     -1.04      0.00
    6   18    5     -0.57      0.00
    7   18    5     -0.61      0.00
    8   18    5      0.17      0.00
    9   18    5      1.76      0.00
   10   18    5      1.03      0.00
   11   18    5     -0.79      0.00
   12   18    5      0.11      0.00
   13   18    5      1.37      0.00
   14   18    5      0.97      0.00
   15   18    5      0.28      0.00
  -16   19    5      1.18      0.00
  -15   19    5     -0.36      0.00
  -14   19    5     -1.75      0.00
  -13   19    5     -0.27      0.00
  -12   19    5      1.59      0.00
  -11   19    5      1.96      0.00
  -10   19    5      1.58      0.00
   -9   19    5     -0.05      0.00
   -8   19    5     -1.76      0.00
   -7   19    5     -2.34      0.00
   -6   19    5     -2.09      0.00
   -5   19    5     -0.76      0.00
   -4   19    5      0.44      0.00
   -3   19    5      1.05      0.00
   -2   19    5      0.83      0.00
   -1   19    5     -0.69      0.00
    0   19    5      0.82      0.00
    1   19    5      5.12      0.00
    2   19    5      4.47      0.00
    3   19    5     -0.31      0.00
    4   19    5     -2.32      0.00
    5   19    5     -0.52      0.00
    6   19    5      1.87      0.00
    7   19    5      1.77      0.00
    8   19    5      0.10      0.00
    9   19    5     -0.18      0.00
   10   19    5      0.81      0.00
   11   19    5      1.23      0.00
   12   19    5      0.72      0.00
   13   19    5      1.60      0.00
   14   19    5      3.65      0.00
  -15   20    5     -0.58      0.00
  -14   20    5     -1.70      0.00
  -13   20    5     -0.56      0.00
  -12   20    5      1.27      0.00
  -11   20    5     -0.23      0.00
  -10   20    5     -2.89      0.00
   -9   20    5     -0.95      0.00
   -8   20    5      1.58      0.00
   -7   20    5     -0.57      0.00
   -6   20    5     -0.90      0.00
   -5   20    5      3.23      0.00
   -4   20    5      4.38      0.00
   -3   20    5      1.25      0.00
   -2   20    5     -1.40      0.00
   -1   20    5     -1.68      0.00
    0   20    5     -0.33      0.00
    1   20    5      1.14      0.00
    2   20    5      1.76      0.00
    3   20    5      0.69      0.00
    4   20    5     -1.09      0.00
    5   20    5     -0.67      0.00
    6   20    5      0.60      0.00
    7   20    5      0.27      0.00
    8   20    5     -0.25      0.00
    9   20    5     -0.83      0.00
   10   20    5     -2.18      0.00
   11   20    5     -2.59      0.00
   12   20    5     -1.05      0.00
   13   20    5      0.98      0.00
  -14   21    5     -0.08      0.00
  -13   21    5      0.45      0.00
  -12   21    5      0.54      0.00
  -11   21    5     -1.71      0.00
  -10   21    5     -5.76      0.00
   -9   21    5     -6.39      0.00
   -8   21    5     -1.66      0.00
   -7   21    5      2.21      0.00
   -6   21    5      1.39      0.00
   -5   21    5      1.95      0.00
   -4   21    5      6.00      0.00
   -3   21    5      5.23      0.00
   -2   21    5     -1.36      0.00
   -1   21    5     -4.54      0.00
    0   21    5     -2.69      0.00
    1   21    5     -1.67      0.00
    2   21    5     -3.49      0.00
    3   21    5     -6.91      0.00
    4   21    5     -8.85      0.00
    5   21    5     -5.92      0.00
    6   21    5     -1.18      0.00
    7   21    5     -0.52      0.00
    8   21    5     -1.85      0.00
    9   21    5     -0.21      0.00
   10   21    5      1.46      0.00
   11   21    5     -0.70      0.00
   12   21    5     -2.73      0.00
  -12   22    5      1.35      0.00
  -11   22    5      0.48      0.00
  -10   22    5      0.20      0.00
   -9   22    5      3.11      0.00
   -8   22    5      5.47      0.00
   -7   22    5      2.81      0.00
   -6   22    5     -0.25      0.00
   -5   22    5      0.87      0.00
   -4   22    5      2.28      0.00
   -3   22    5      1.36      0.00
   -2   22    5     -0.24      0.00
   -1   22    5     -1.46      0.00
    0   22    5     -1.80      0.00
    1   22    5     -1.16      0.00
    2   22    5     -0.34      0.00
    3   22    5     -0.60      0.00
    4   22    5     -0.98      0.00
    5   22    5      1.30      0.00
    6   22    5      4.36      0.00
    7   22    5      3.57      0.00
    8   22    5     -0.30      0.00
    9   22    5     -2.83      0.00
   10   22    5     -2.47      0.00
  -11   23    5      0.63      0.00
  -10   23    5     -4.91      0.00
   -9   23    5     -3.81      0.00
   -8   23    5      3.72      0.00
   -7   23    5      6.04      0.00
   -6   23    5      1.72      0.00
   -5   23    5      2.18      0.00
   -4   23    5     10.33      0.00
   -3   23    5     12.60      0.00
   -2   23    5      4.57      0.00
   -1   23    5     -0.69      0.00
    0   23    5     -0.84      0.00
    1   23    5     -4.64      0.00
    2   23    5    -10.63      0.00
    3   23    5    -12.37      0.00
    4   23    5     -8.88      0.00
    5   23    5     -3.61      0.00
    6   23    5     -0.29      0.00
    7   23    5      0.37      0.00
    8   23    5     -0.92      0.00
    9   23    5     -1.92      0.00
   -9   24    5     -0.69      0.00
   -8   24    5     -0.67      0.00
   -7   24    5      1.67      0.00
   -6   24    5     -0.47      0.00
   -5   24    5     -5.00      0.00
   -4   24    5     -2.96      0.00
   -3   24    5      1.74      0.00
   -2   24    5      1.64      0.00
   -1   24    5     -1.09      0.00
    0   24    5     -1.19      0.00
    1   24    5      0.48      0.00
    2   24    5     -1.54      0.00
    3   24    5     -4.61      0.00
    4   24    5     -2.60      0.00
    5   24    5      0.37      0.00
    6   24    5      0.46      0.00
   -2   25    5      3.04      0.00
   -1   25    5      0.05      0.00
  -23    0    6      1.02      0.00
  -22    0    6     -0.67      0.00
  -21    0    6     -2.03      0.00
  -20    0    6     -2.98      0.00
  -19    0    6     -1.31      0.00
  -18    0    6     -0.13      0.00
  -17    0    6     -1.70      0.00
  -16    0    6     -2.38      0.00
  -15    0    6     -2.56      0.00
  -14    0    6     -2.00      0.00
  -13    0    6      1.06      0.00
  -12    0    6      2.13      0.00
  -11    0    6     -0.46      0.00
  -10    0    6     -3.21      0.00
   -9    0    6     -4.41      0.00
   -8    0    6     -2.87      0.00
   -7    0    6     -0.66      0.00
   -6    0    6     -3.73      0.00
   -5    0    6     -8.35      0.00
   -4    0    6      1.68      0.00
   -3    0    6     24.46      0.00
   -2    0    6     30.87      0.00
   -1    0    6     11.87      0.00
    0    0    6    -10.09      0.00
    1    0    6    -18.68      0.00
    2    0    6    -11.48      0.00
    3    0    6      1.95      0.00
    4    0    6      6.96      0.00
    5    0    6      5.92      0.00
    6    0    6      5.31      0.00
    7    0    6      2.99      0.00
    8    0    6      1.75      0.00
    9    0    6      1.93      0.00
   10    0    6     -0.81      0.00
   11    0    6     -3.20      0.00
   12    0    6     -2.11      0.00
   13    0    6     -0.39      0.00
   14    0    6     -0.17      0.00
   15    0    6     -0.40      0.00
   16    0    6      0.76      0.00
   17    0    6      1.42      0.00
   18    0    6     -0.66      0.00
   19    0    6     -2.40      0.00
   20    0    6     -1.11      0.00
   21    0    6      0.78      0.00
  -23    1    6      0.97      0.00
  -22    1    6      1.56      0.00
  -21    1    6      0.81      0.00
  -20    1    6     -0.29      0.00
  -19    1    6      0.54      0.00
  -18    1    6      0.98      0.00
  -17    1    6      0.23      0.00
  -16    1    6      0.09      0.00
  -15    1    6      0.55      0.00
  -14    1    6      0.53      0.00
  -13    1    6     -0.15      0.00
  -12    1    6      0.41      0.00
  -11    1    6      1.39      0.00
  -10    1    6      0.04      0.00
   -9    1    6     -1.82      0.00
   -8    1    6     -1.58      0.00
   -7    1    6      1.25      0.00
   -6    1    6      3.46      0.00
   -5    1    6     -0.08      0.00
   -4    1    6     -5.40      0.00
   -3    1    6     -5.30      0.00
   -2    1    6     -0.58      0.00
   -1    1    6      4.17      0.00
    0    1    6      3.51      0.00
    1    1    6     -1.22      0.00
    2    1    6     -1.87      0.00
    3    1    6      1.53      0.00
    4    1    6      4.10      0.00
    5    1    6      4.12      0.00
    6    1    6      2.28      0.00
    7    1    6      2.28      0.00
    8    1    6      3.13      0.00
    9    1    6      1.65      0.00
   10    1    6      1.02      0.00
   11    1    6      1.55      0.00
   12    1    6      0.97      0.00
   13    1    6      0.75      0.00
   14    1    6      0.36      0.00
   15    1    6     -0.20      0.00
   16    1    6      1.43      0.00
   17    1    6      3.99      0.00
   18    1    6      5.25      0.00
   19    1    6      4.26      0.00
   20    1    6      0.92      0.00
   21    1    6     -1.53      0.00
  -23    2    6      0.75      0.00
  -22    2    6      0.18      0.00
  -21    2    6     -0.21      0.00
  -20    2    6      0.20      0.00
  -19    2    6      0.04      0.00
  -18    2    6     -0.44      0.00
  -17    2    6     -0.52      0.00
  -16    2    6     -0.79      0.00
  -15    2    6     -0.56      0.00
  -14    2    6      0.01      0.00
  -13    2    6      0.36      0.00
  -12    2    6      1.14      0.00
  -11    2    6      0.97      0.00
  -10    2    6     -0.90      0.00
   -9    2    6     -1.78      0.00
   -8    2    6     -0.14      0.00
   -7    2    6      1.15      0.00
   -6    2    6     -1.63      0.00
   -5    2    6     -4.58      0.00
   -4    2    6      0.81      0.00
   -3    2    6     13.03      0.00
   -2    2    6     19.63      0.00
   -1    2    6     11.38      0.00
    0    2    6     -4.13      0.00
    1    2    6    -10.35      0.00
    2    2    6     -5.57      0.00
    3    2    6      0.84      0.00
    4    2    6      5.85      0.00
    5    2    6      8.04      0.00
    6    2    6      6.07      0.00
    7    2    6      3.40      0.00
    8    2    6      2.32      0.00
    9    2    6      1.47      0.00
   10    2    6     -0.77      0.00
   11    2    6     -3.20      0.00
   12    2    6     -2.57      0.00
   13    2    6     -0.18      0.00
   14    2    6      0.40      0.00
   15    2    6     -0.15      0.00
   16    2    6     -0.34      0.00
   17    2    6     -0.26      0.00
   18    2    6     -0.37      0.00
   19    2    6     -1.20      0.00
   20    2    6     -1.73      0.00
   21    2    6     -0.97      0.00
  -24    3    6      1.25      0.00
  -23    3    6      2.02      0.00
  -22    3    6      2.50      0.00
  -21    3    6      1.74      0.00
  -20    3    6     -0.29      0.00
  -19    3    6     -0.85      0.00
  -18    3    6      0.04      0.00
  -17    3    6     -0.30      0.00
  -16    3    6     -1.00      0.00
  -15    3    6     -0.52      0.00
  -14    3    6     -0.20      0.00
  -13    3    6      0.07      0.00
  -12    3    6      1.49      0.00
  -11    3    6      2.46      0.00
  -10    3    6      1.03      0.00
   -9    3    6     -1.94      0.00
   -8    3    6     -2.62      0.00
   -7    3    6      2.06      0.00
   -6    3    6      6.74      0.00
   -5    3    6      1.78      0.00
   -4    3    6    -10.41      0.00
   -3    3    6    -15.40      0.00
   -2    3    6     -7.29      0.00
   -1    3    6      2.75      0.00
    0    3    6      3.25      0.00
    1    3    6     -2.20      0.00
    2    3    6     -3.37      0.00
    3    3    6      0.98      0.00
    4    3    6      4.36      0.00
    5    3    6      4.17      0.00
    6    3    6      3.23      0.00
    7    3    6      2.41      0.00
    8    3    6      1.16      0.00
    9    3    6      1.02      0.00
   10    3    6      1.88      0.00
   11    3    6      2.07      0.00
   12    3    6      2.20      0.00
   13    3    6      2.26      0.00
   14    3    6      1.09      0.00
   15    3    6     -0.32      0.00
   16    3    6      0.01      0.00
   17    3    6      2.35      0.00
   18    3    6      4.38      0.00
   19    3    6      2.98      0.00
   20    3    6     -0.86      0.00
   21    3    6     -2.60      0.00
  -24    4    6     -1.01      0.00
  -23    4    6     -0.23      0.00
  -22    4    6      0.44      0.00
  -21    4    6      0.91      0.00
  -20    4    6      0.81      0.00
  -19    4    6     -1.33      0.00
  -18    4    6     -2.79      0.00
  -17    4    6     -1.59      0.00
  -16    4    6     -0.52      0.00
  -15    4    6      0.34      0.00
  -14    4    6      0.99      0.00
  -13    4    6     -0.32      0.00
  -12    4    6     -0.80      0.00
  -11    4    6      1.27      0.00
  -10    4    6      2.31      0.00
   -9    4    6      1.12      0.00
   -8    4    6     -0.09      0.00
   -7    4    6     -0.70      0.00
   -6    4    6     -0.65      0.00
   -5    4    6      0.67      0.00
   -4    4    6      1.56      0.00
   -3    4    6      2.26      0.00
   -2    4    6      5.66      0.00
   -1    4    6      8.11      0.00
    0    4    6      6.41      0.00
    1    4    6      4.69      0.00
    2    4    6      2.89      0.00
    3    4    6      0.53      0.00
    4    4    6      1.88      0.00
    5    4    6      4.47      0.00
    6    4    6      4.12      0.00
    7    4    6      3.17      0.00
    8    4    6      2.65      0.00
    9    4    6      1.49      0.00
   10    4    6     -0.10      0.00
   11    4    6     -1.35      0.00
   12    4    6     -0.95      0.00
   13    4    6      0.61      0.00
   14    4    6      1.10      0.00
   15    4    6      0.24      0.00
   16    4    6     -0.36      0.00
   17    4    6      0.04      0.00
   18    4    6      0.51      0.00
   19    4    6      0.04      0.00
   20    4    6     -1.49      0.00
   21    4    6     -2.53      0.00
  -24    5    6     -1.56      0.00
  -23    5    6     -0.61      0.00
  -22    5    6      0.45      0.00
  -21    5    6      0.87      0.00
  -20    5    6      0.46      0.00
  -19    5    6     -0.80      0.00
  -18    5    6     -1.06      0.00
  -17    5    6     -0.54      0.00
  -16    5    6     -0.66      0.00
  -15    5    6     -1.14      0.00
  -14    5    6     -0.72      0.00
  -13    5    6      0.76      0.00
  -12    5    6      0.72      0.00
  -11    5    6     -0.53      0.00
  -10    5    6     -0.51      0.00
   -9    5    6     -1.20      0.00
   -8    5    6     -2.74      0.00
   -7    5    6     -1.81      0.00
   -6    5    6      0.96      0.00
   -5    5    6      0.85      0.00
   -4    5    6     -4.88      0.00
   -3    5    6     -9.17      0.00
   -2    5    6     -4.66      0.00
   -1    5    6      1.49      0.00
    0    5    6      1.65      0.00
    1    5    6     -0.70      0.00
    2    5    6     -1.14      0.00
    3    5    6     -0.10      0.00
    4    5    6      0.06      0.00
    5    5    6      0.34      0.00
    6    5    6      1.35      0.00
    7    5    6     -0.21      0.00
    8    5    6     -1.80      0.00
    9    5    6      0.47      0.00
   10    5    6      2.54      0.00
   11    5    6      2.11      0.00
   12    5    6      1.05      0.00
   13    5    6      0.18      0.00
   14    5    6      0.25      0.00
   15    5    6      0.01      0.00
   16    5    6     -1.34      0.00
   17    5    6     -1.62      0.00
   18    5    6     -0.78      0.00
   19    5    6     -0.32      0.00
   20    5    6     -0.04      0.00
   21    5    6      0.22      0.00
  -23    6    6      0.96      0.00
  -22    6    6      2.20      0.00
  -21    6    6      2.29      0.00
  -20    6    6     -0.01      0.00
  -19    6    6     -1.17      0.00
  -18    6    6     -0.77      0.00
  -17    6    6     -1.09      0.00
  -16    6    6     -1.43      0.00
  -15    6    6     -1.18      0.00
  -14    6    6      0.12      0.00
  -13    6    6      1.33      0.00
  -12    6    6      0.40      0.00
  -11    6    6     -0.30      0.00
  -10    6    6      0.14      0.00
   -9    6    6     -0.84      0.00
   -8    6    6     -2.81      0.00
   -7    6    6     -3.20      0.00
   -6    6    6     -0.21      0.00
   -5    6    6      3.45      0.00
   -4    6    6      3.36      0.00
   -3    6    6      1.06      0.00
   -2    6    6      0.05      0.00
   -1    6    6      1.96      0.00
    0    6    6      4.91      0.00
    1    6    6      3.83      0.00
    2    6    6      0.13      0.00
    3    6    6     -2.03      0.00
    4    6    6     -2.99      0.00
    5    6    6     -1.47      0.00
    6    6    6      1.68      0.00
    7    6    6      2.58      0.00
    8    6    6      1.91      0.00
    9    6    6      1.14      0.00
   10    6    6      0.44      0.00
   11    6    6      0.20      0.00
   12    6    6     -0.29      0.00
   13    6    6     -0.46      0.00
   14    6    6      0.05      0.00
   15    6    6      0.64      0.00
   16    6    6      1.90      0.00
   17    6    6      2.67      0.00
   18    6    6      1.74      0.00
   19    6    6      0.64      0.00
   20    6    6     -0.08      0.00
   21    6    6     -0.77      0.00
  -23    7    6     -1.78      0.00
  -22    7    6     -0.49      0.00
  -21    7    6      1.05      0.00
  -20    7    6      2.07      0.00
  -19    7    6      1.60      0.00
  -18    7    6     -0.03      0.00
  -17    7    6     -0.16      0.00
  -16    7    6     -0.48      0.00
  -15    7    6     -2.49      0.00
  -14    7    6     -2.51      0.00
  -13    7    6     -0.43      0.00
  -12    7    6      0.84      0.00
  -11    7    6      0.92      0.00
  -10    7    6      0.52      0.00
   -9    7    6      0.37      0.00
   -8    7    6     -0.90      0.00
   -7    7    6     -3.93      0.00
   -6    7    6     -4.92      0.00
   -5    7    6     -2.14      0.00
   -4    7    6      1.78      0.00
   -3    7    6      3.82      0.00
   -2    7    6      3.27      0.00
   -1    7    6      1.73      0.00
    0    7    6     -0.25      0.00
    1    7    6     -1.50      0.00
    2    7    6     -0.75      0.00
    3    7    6     -0.34      0.00
    4    7    6     -0.47      0.00
    5    7    6      0.31      0.00
    6    7    6      0.29      0.00
    7    7    6     -0.43      0.00
    8    7    6     -0.82      0.00
    9    7    6     -0.47      0.00
   10    7    6      1.51      0.00
   11    7    6      1.72      0.00
   12    7    6     -1.71      0.00
   13    7    6     -3.38      0.00
   14    7    6     -1.56      0.00
   15    7    6     -0.10      0.00
   16    7    6      0.26      0.00
   17    7    6      0.47      0.00
   18    7    6      0.33      0.00
   19    7    6      0.64      0.00
   20    7    6      1.73      0.00
  -23    8    6     -0.12      0.00
  -22    8    6     -0.40      0.00
  -21    8    6     -0.56      0.00
  -20    8    6     -1.16      0.00
  -19    8    6     -1.51      0.00
  -18    8    6     -1.45      0.00
  -17    8    6     -1.62      0.00
  -16    8    6     -1.81      0.00
  -15    8    6     -1.55      0.00
  -14    8    6     -0.71      0.00
  -13    8    6      0.91      0.00
  -12    8    6      1.54      0.00
  -11    8    6     -0.67      0.00
  -10    8    6     -2.56      0.00
   -9    8    6     -1.91      0.00
   -8    8    6     -1.60      0.00
   -7    8    6     -1.86      0.00
   -6    8    6     -0.60      0.00
   -5    8    6      1.38      0.00
   -4    8    6      2.58      0.00
   -3    8    6      2.10      0.00
   -2    8    6      0.53      0.00
   -1    8    6     -0.58      0.00
    0    8    6     -2.01      0.00
    1    8    6     -3.81      0.00
    2    8    6     -3.76      0.00
    3    8    6     -2.37      0.00
    4    8    6     -1.63      0.00
    5    8    6     -0.70      0.00
    6    8    6      1.58      0.00
    7    8    6      2.71      0.00
    8    8    6      0.61      0.00
    9    8    6     -1.29      0.00
   10    8    6     -0.46      0.00
   11    8    6      0.05      0.00
   12    8    6     -1.23      0.00
   13    8    6     -1.92      0.00
   14    8    6     -0.89      0.00
   15    8    6      0.34      0.00
   16    8    6      0.33      0.00
   17    8    6      0.26      0.00
   18    8    6      1.09      0.00
   19    8    6      1.02      0.00
   20    8    6      0.11      0.00
  -22    9    6     -2.29      0.00
  -21    9    6     -0.23      0.00
  -20    9    6      2.33      0.00
  -19    9    6      1.97      0.00
  -18    9    6      0.29      0.00
  -17    9    6     -0.62      0.00
  -16    9    6     -1.92      0.00
  -15    9    6     -3.89      0.00
  -14    9    6     -4.76      0.00
  -13    9    6     -3.13      0.00
  -12    9    6      0.22      0.00
  -11    9    6      1.81      0.00
  -10    9    6      0.51      0.00
   -9    9    6     -0.66      0.00
   -8    9    6     -1.02      0.00
   -7    9    6     -2.20      0.00
   -6    9    6     -3.40      0.00
   -5    9    6     -2.26      0.00
   -4    9    6      1.69      0.00
   -3    9    6      4.92      0.00
   -2    9    6      4.02      0.00
   -1    9    6      1.06      0.00
    0    9    6     -0.39      0.00
    1    9    6     -0.22      0.00
    2    9    6      0.46      0.00
    3    9    6      1.48      0.00
    4    9    6      1.85      0.00
    5    9    6      0.81      0.00
    6    9    6      0.64      0.00
    7    9    6      1.79      0.00
    8    9    6      1.91      0.00
    9    9    6      2.21      0.00
   10    9    6      3.23      0.00
   11    9    6      2.21      0.00
   12    9    6      0.19      0.00
   13    9    6     -0.75      0.00
   14    9    6     -1.08      0.00
   15    9    6     -0.69      0.00
   16    9    6     -0.10      0.00
   17    9    6     -0.38      0.00
   18    9    6     -1.08      0.00
   19    9    6     -1.30      0.00
   20    9    6     -0.53      0.00
  -22   10    6     -1.86      0.00
  -21   10    6     -1.42      0.00
  -20   10    6      0.33      0.00
  -19   10    6      0.41      0.00
  -18   10    6     -0.60      0.00
  -17   10    6     -0.46      0.00
  -16   10    6      0.67      0.00
  -15   10    6      1.35      0.00
  -14   10    6      0.37      0.00
  -13   10    6     -0.89      0.00
  -12   10    6     -0.75      0.00
  -11   10    6     -0.27      0.00
  -10   10    6      0.09      0.00
   -9   10    6      0.41      0.00
   -8   10    6      0.66      0.00
   -7   10    6      0.90      0.00
   -6   10    6     -0.66      0.00
   -5   10    6     -2.34      0.00
   -4   10    6      0.13      0.00
   -3   10    6      3.59      0.00
   -2   10    6      3.04      0.00
   -1   10    6     -0.14      0.00
    0   10    6     -3.13      0.00
    1   10    6     -5.19      0.00
    2   10    6     -5.27      0.00
    3   10    6     -2.53      0.00
    4   10    6      0.57      0.00
    5   10    6      1.61      0.00
    6   10    6      1.97      0.00
    7   10    6      1.84      0.00
    8   10    6      0.35      0.00
    9   10    6     -1.01      0.00
   10   10    6     -1.48      0.00
   11   10    6     -0.99      0.00
   12   10    6     -0.39      0.00
   13   10    6     -0.62      0.00
   14   10    6      0.19      0.00
   15   10    6      1.14      0.00
   16   10    6     -0.26      0.00
   17   10    6     -1.10      0.00
   18   10    6      0.68      0.00
   19   10    6      2.36      0.00
  -21   11    6     -1.70      0.00
  -20   11    6     -0.07      0.00
  -19   11    6      1.20      0.00
  -18   11    6      0.36      0.00
  -17   11    6     -1.84      0.00
  -16   11    6     -2.14      0.00
  -15   11    6     -1.46      0.00
  -14   11    6     -2.05      0.00
  -13   11    6     -1.52      0.00
  -12   11    6      0.23      0.00
  -11   11    6      0.54      0.00
  -10   11    6     -0.34      0.00
   -9   11    6     -1.40      0.00
   -8   11    6     -1.44      0.00
   -7   11    6     -0.53      0.00
   -6   11    6     -1.10      0.00
   -5   11    6     -2.65      0.00
   -4   11    6     -2.75      0.00
   -3   11    6     -1.18      0.00
   -2   11    6      0.46      0.00
   -1   11    6      0.68      0.00
    0   11    6      0.51      0.00
    1   11    6      1.18      0.00
    2   11    6      2.18      0.00
    3   11    6      2.65      0.00
    4   11    6      1.63      0.00
    5   11    6     -0.14      0.00
    6   11    6     -1.12      0.00
    7   11    6     -0.68      0.00
    8   11    6      1.80      0.00
    9   11    6      3.83      0.00
   10   11    6      2.84      0.00
   11   11    6      1.58      0.00
   12   11    6      1.62      0.00
   13   11    6      1.17      0.00
   14   11    6      0.39      0.00
   15   11    6      0.74      0.00
   16   11    6      1.65      0.00
   17   11    6      1.20      0.00
   18   11    6      0.29      0.00
   19   11    6      0.69      0.00
  -21   12    6     -1.79      0.00
  -20   12    6     -1.41      0.00
  -19   12    6      0.87      0.00
  -18   12    6      2.03      0.00
  -17   12    6      1.39      0.00
  -16   12    6      1.18      0.00
  -15   12    6      1.97      0.00
  -14   12    6      2.18      0.00
  -13   12    6      0.90      0.00
  -12   12    6      0.10      0.00
  -11   12    6      1.24      0.00
  -10   12    6      1.47      0.00
   -9   12    6      0.43      0.00
   -8   12    6      0.88      0.00
   -7   12    6      0.87      0.00
   -6   12    6     -1.16      0.00
   -5   12    6     -2.42      0.00
   -4   12    6     -1.61      0.00
   -3   12    6      1.09      0.00
   -2   12    6      4.17      0.00
   -1   12    6      4.61      0.00
    0   12    6      2.49      0.00
    1   12    6      0.14      0.00
    2   12    6     -1.64      0.00
    3   12    6     -1.66      0.00
    4   12    6      1.20      0.00
    5   12    6      3.60      0.00
    6   12    6      1.89      0.00
    7   12    6     -0.88      0.00
    8   12    6     -1.37      0.00
    9   12    6     -1.15      0.00
   10   12    6     -0.74      0.00
   11   12    6      0.28      0.00
   12   12    6      0.95      0.00
   13   12    6      1.29      0.00
   14   12    6      1.53      0.00
   15   12    6      1.43      0.00
   16   12    6      0.62      0.00
   17   12    6     -1.07      0.00
   18   12    6     -1.82      0.00
   19   12    6     -0.37      0.00
  -20   13    6     -0.76      0.00
  -19   13    6      0.48      0.00
  -18   13    6      1.87      0.00
  -17   13    6      1.52      0.00
  -16   13    6      0.82      0.00
  -15   13    6      0.77      0.00
  -14   13    6      0.83      0.00
  -13   13    6      0.42      0.00
  -12   13    6      0.00      0.00
  -11   13    6      0.03      0.00
  -10   13    6     -0.95      0.00
   -9   13    6     -3.14      0.00
   -8   13    6     -3.71      0.00
   -7   13    6     -1.81      0.00
   -6   13    6      0.41      0.00
   -5   13    6      0.62      0.00
   -4   13    6     -1.85      0.00
   -3   13    6     -4.40      0.00
   -2   13    6     -4.11      0.00
   -1   13    6     -2.26      0.00
    0   13    6     -1.19      0.00
    1   13    6     -0.33      0.00
    2   13    6      0.60      0.00
    3   13    6      0.05      0.00
    4   13    6     -1.15      0.00
    5   13    6     -1.04      0.00
    6   13    6     -0.69      0.00
    7   13    6     -0.98      0.00
    8   13    6     -0.19      0.00
    9   13    6      1.32      0.00
   10   13    6      1.44      0.00
   11   13    6      0.67      0.00
   12   13    6      0.66      0.00
   13   13    6      1.37      0.00
   14   13    6      1.85      0.00
   15   13    6      1.49      0.00
   16   13    6      0.80      0.00
   17   13    6      0.60      0.00
   18   13    6      0.94      0.00
  -20   14    6     -2.87      0.00
  -19   14    6     -1.11      0.00
  -18   14    6      0.49      0.00
  -17   14    6      0.25      0.00
  -16   14    6     -0.45      0.00
  -15   14    6     -0.52      0.00
  -14   14    6     -0.13      0.00
  -13   14    6     -0.62      0.00
  -12   14    6     -1.42      0.00
  -11   14    6     -1.24      0.00
  -10   14    6     -0.87      0.00
   -9   14    6     -0.08      0.00
   -8   14    6      0.04      0.00
   -7   14    6     -2.33      0.00
   -6   14    6     -3.77      0.00
   -5   14    6     -2.23      0.00
   -4   14    6     -0.60      0.00
   -3   14    6      0.48      0.00
   -2   14    6      0.87      0.00
   -1   14    6     -0.21      0.00
    0   14    6     -0.70      0.00
    1   14    6      0.52      0.00
    2   14    6      1.69      0.00
    3   14    6      1.76      0.00
    4   14    6      1.60      0.00
    5   14    6      1.62      0.00
    6   14    6      1.04      0.00
    7   14    6     -0.25      0.00
    8   14    6     -1.60      0.00
    9   14    6     -1.21      0.00
   10   14    6      1.67      0.00
   11   14    6      3.09      0.00
   12   14    6      2.04      0.00
   13   14    6      2.74      0.00
   14   14    6      4.21      0.00
   15   14    6      3.23      0.00
   16   14    6      1.40      0.00
   17   14    6     -0.34      0.00
   18   14    6     -2.06      0.00
  -19   15    6     -2.10      0.00
  -18   15    6     -0.54      0.00
  -17   15    6      0.91      0.00
  -16   15    6      0.21      0.00
  -15   15    6     -0.68      0.00
  -14   15    6     -0.84      0.00
  -13   15    6     -1.75      0.00
  -12   15    6     -1.90      0.00
  -11   15    6     -1.37      0.00
  -10   15    6     -2.12      0.00
   -9   15    6     -2.89      0.00
   -8   15    6     -1.88      0.00
   -7   15    6      2.04      0.00
   -6   15    6      6.02      0.00
   -5   15    6      4.69      0.00
   -4   15    6      0.67      0.00
   -3   15    6     -0.58      0.00
   -2   15    6     -0.02      0.00
   -1   15    6     -0.05      0.00
    0   15    6     -0.81      0.00
    1   15    6     -0.70      0.00
    2   15    6      0.81      0.00
    3   15    6      1.76      0.00
    4   15    6      1.56      0.00
    5   15    6      0.63      0.00
    6   15    6     -0.48      0.00
    7   15    6     -0.48      0.00
    8   15    6     -0.44      0.00
    9   15    6     -1.28      0.00
   10   15    6     -1.95      0.00
   11   15    6     -1.90      0.00
   12   15    6     -0.68      0.00
   13   15    6      0.96      0.00
   14   15    6      1.36      0.00
   15   15    6     -0.17      0.00
   16   15    6     -3.01      0.00
   17   15    6     -3.62      0.00
  -19   16    6     -1.74      0.00
  -18   16    6     -1.71      0.00
  -17   16    6     -1.69      0.00
  -16   16    6     -1.25      0.00
  -15   16    6      0.44      0.00
  -14   16    6      1.09      0.00
  -13   16    6      0.15      0.00
  -12   16    6     -1.29      0.00
  -11   16    6     -1.51      0.00
  -10   16    6      1.04      0.00
   -9   16    6      2.49      0.00
   -8   16    6      1.11      0.00
   -7   16    6      0.68      0.00
   -6   16    6      0.21      0.00
   -5   16    6     -0.94      0.00
   -4   16    6     -0.29      0.00
   -3   16    6     -0.60      0.00
   -2   16    6     -3.05      0.00
   -1   16    6     -4.17      0.00
    0   16    6     -3.63      0.00
    1   16    6     -2.30      0.00
    2   16    6     -0.11      0.00
    3   16    6      1.39      0.00
    4   16    6      0.46      0.00
    5   16    6     -1.00      0.00
    6   16    6     -0.32      0.00
    7   16    6      0.52      0.00
    8   16    6      0.73      0.00
    9   16    6      2.07      0.00
   10   16    6      1.99      0.00
   11   16    6     -0.34      0.00
   12   16    6     -1.28      0.00
   13   16    6      0.30      0.00
   14   16    6      3.08      0.00
   15   16    6      4.27      0.00
   16   16    6      2.36      0.00
  -18   17    6     -0.04      0.00
  -17   17    6     -0.91      0.00
  -16   17    6     -0.42      0.00
  -15   17    6      0.56      0.00
  -14   17    6     -0.04      0.00
  -13   17    6     -1.51      0.00
  -12   17    6     -2.40      0.00
  -11   17    6     -1.89      0.00
  -10   17    6     -1.17      0.00
   -9   17    6     -1.46      0.00
   -8   17    6     -1.14      0.00
   -7   17    6      0.49      0.00
   -6   17    6      1.56      0.00
   -5   17    6      0.47      0.00
   -4   17    6     -1.47      0.00
   -3   17    6     -0.12      0.00
   -2   17    6      2.95      0.00
   -1   17    6      1.68      0.00
    0   17    6     -1.67      0.00
    1   17    6     -1.83      0.00
    2   17    6      0.27      0.00
    3   17    6      2.70      0.00
    4   17    6      3.87      0.00
    5   17    6      2.33      0.00
    6   17    6      0.22      0.00
    7   17    6      0.16      0.00
    8   17    6      0.36      0.00
    9   17    6     -1.52      0.00
   10   17    6     -2.75      0.00
   11   17    6     -1.29      0.00
   12   17    6     -0.40      0.00
   13   17    6     -0.54      0.00
   14   17    6      0.25      0.00
   15   17    6      0.43      0.00
  -17   18    6     -2.45      0.00
  -16   18    6     -1.37      0.00
  -15   18    6      1.47      0.00
  -14   18    6      2.31      0.00
  -13   18    6     -0.02      0.00
  -12   18    6     -1.90      0.00
  -11   18    6     -2.21      0.00
  -10   18    6     -2.15      0.00
   -9   18    6     -0.95      0.00
   -8   18    6      0.98      0.00
   -7   18    6      1.31      0.00
   -6   18    6      0.34      0.00
   -5   18    6     -0.46      0.00
   -4   18    6     -1.75      0.00
   -3   18    6     -3.53      0.00
   -2   18    6     -3.02      0.00
   -1   18    6     -0.39      0.00
    0   18    6     -0.66      0.00
    1   18    6     -3.70      0.00
    2   18    6     -3.35      0.00
    3   18    6      0.04      0.00
    4   18    6      0.86      0.00
    5   18    6     -1.01      0.00
    6   18    6     -2.11      0.00
    7   18    6     -1.22      0.00
    8   18    6      0.79      0.00
    9   18    6      1.94      0.00
   10   18    6      0.94      0.00
   11   18    6     -0.88      0.00
   12   18    6     -1.90      0.00
   13   18    6     -2.21      0.00
   14   18    6     -1.24      0.00
  -16   19    6     -0.35      0.00
  -15   19    6      1.73      0.00
  -14   19    6      2.69      0.00
  -13   19    6      0.42      0.00
  -12   19    6     -1.01      0.00
  -11   19    6      2.55      0.00
  -10   19    6      5.78      0.00
   -9   19    6      3.07      0.00
   -8   19    6     -0.02      0.00
   -7   19    6      0.15      0.00
   -6   19    6     -0.90      0.00
   -5   19    6     -2.76      0.00
   -4   19    6     -1.70      0.00
   -3   19    6      1.14      0.00
   -2   19    6      2.88      0.00
   -1   19    6      2.62      0.00
    0   19    6      0.87      0.00
    1   19    6     -1.22      0.00
    2   19    6     -1.47      0.00
    3   19    6      0.56      0.00
    4   19    6      1.56      0.00
    5   19    6      0.96      0.00
    6   19    6      1.21      0.00
    7   19    6      0.95      0.00
    8   19    6     -0.66      0.00
    9   19    6     -0.66      0.00
   10   19    6      1.16      0.00
   11   19    6      1.82      0.00
   12   19    6      0.41      0.00
   13   19    6     -1.17      0.00
   14   19    6     -1.36      0.00
  -15   20    6      1.55      0.00
  -14   20    6      1.38      0.00
  -13   20    6     -0.78      0.00
  -12   20    6     -2.09      0.00
  -11   20    6     -0.33      0.00
  -10   20    6      1.61      0.00
   -9   20    6      2.61      0.00
   -8   20    6      1.98      0.00
   -7   20    6     -0.91      0.00
   -6   20    6     -1.66      0.00
   -5   20    6     -0.51      0.00
   -4   20    6     -1.58      0.00
   -3   20    6     -1.55      0.00
   -2   20    6      1.54      0.00
   -1   20    6      3.14      0.00
    0   20    6      0.99      0.00
    1   20    6     -2.01      0.00
    2   20    6     -0.83      0.00
    3   20    6      3.62      0.00
    4   20    6      5.08      0.00
    5   20    6      2.61      0.00
    6   20    6      0.33      0.00
    7   20    6      0.45      0.00
    8   20    6      0.82      0.00
    9   20    6     -0.32      0.00
   10   20    6      0.09      0.00
   11   20    6      2.02      0.00
   12   20    6      1.16      0.00
  -14   21    6      1.26      0.00
  -13   21    6     -1.06      0.00
  -12   21    6     -1.34      0.00
  -11   21    6      1.59      0.00
  -10   21    6      2.18      0.00
   -9   21    6     -0.94      0.00
   -8   21    6     -2.93      0.00
   -7   21    6     -1.07      0.00
   -6   21    6     -1.39      0.00
   -5   21    6     -5.48      0.00
   -4   21    6     -4.59      0.00
   -3   21    6     -0.23      0.00
   -2   21    6      0.30      0.00
   -1   21    6      0.54      0.00
    0   21    6      1.78      0.00
    1   21    6      0.88      0.00
    2   21    6      0.00      0.00
    3   21    6      0.45      0.00
    4   21    6      0.52      0.00
    5   21    6     -0.82      0.00
    6   21    6     -2.31      0.00
    7   21    6     -1.62      0.00
    8   21    6     -0.09      0.00
    9   21    6      0.73      0.00
   10   21    6      1.50      0.00
   11   21    6      1.48      0.00
  -12   22    6     -2.13      0.00
  -11   22    6      1.38      0.00
  -10   22    6      8.41      0.00
   -9   22    6      6.80      0.00
   -8   22    6     -1.35      0.00
   -7   22    6     -2.20      0.00
   -6   22    6      0.35      0.00
   -5   22    6     -4.12      0.00
   -4   22    6     -9.82      0.00
   -3   22    6     -6.65      0.00
   -2   22    6      1.70      0.00
   -1   22    6      3.91      0.00
    0   22    6      1.78      0.00
    1   22    6      4.84      0.00
    2   22    6      9.47      0.00
    3   22    6      9.56      0.00
    4   22    6      7.27      0.00
    5   22    6      3.48      0.00
    6   22    6     -0.17      0.00
    7   22    6     -0.53      0.00
    8   22    6      0.50      0.00
    9   22    6      0.25      0.00
   10   22    6     -0.60      0.00
  -10   23    6     -2.80      0.00
   -9   23    6     -2.99      0.00
   -8   23    6     -1.65      0.00
   -7   23    6     -0.19      0.00
   -6   23    6      2.20      0.00
   -5   23    6      3.90      0.00
   -4   23    6      1.55      0.00
   -3   23    6     -0.60      0.00
   -2   23    6      0.75      0.00
   -1   23    6      1.26      0.00
    0   23    6      0.66      0.00
    1   23    6      1.30      0.00
    2   23    6      1.70      0.00
    3   23    6      1.21      0.00
    4   23    6     -0.03      0.00
    5   23    6     -2.04      0.00
    6   23    6     -2.96      0.00
    7   23    6     -1.33      0.00
    8   23    6      1.46      0.00
   -8   24    6     -0.42      0.00
   -7   24    6      1.50      0.00
   -6   24    6      4.51      0.00
   -5   24    6     -0.62      0.00
   -4   24    6     -8.01      0.00
   -3   24    6     -6.74      0.00
   -2   24    6     -0.75      0.00
   -1   24    6      1.29      0.00
    0   24    6      2.09      0.00
    1   24    6      7.17      0.00
    2   24    6     12.78      0.00
    3   24    6     12.38      0.00
    4   24    6      6.78      0.00
    5   24    6      1.35      0.00
  -24    1    7     -1.67      0.00
  -23    1    7     -1.05      0.00
  -22    1    7      1.01      0.00
  -21    1    7      2.32      0.00
  -20    1    7      1.68      0.00
  -19    1    7      0.85      0.00
  -18    1    7      0.79      0.00
  -17    1    7      1.10      0.00
  -16    1    7      1.42      0.00
  -15    1    7      1.80      0.00
  -14    1    7      1.26      0.00
  -13    1    7     -0.68      0.00
  -12    1    7     -1.30      0.00
  -11    1    7      0.54      0.00
  -10    1    7      2.59      0.00
   -9    1    7      3.08      0.00
   -8    1    7      1.40      0.00
   -7    1    7      0.51      0.00
   -6    1    7      3.56      0.00
   -5    1    7      4.49      0.00
   -4    1    7     -4.45      0.00
   -3    1    7    -17.24      0.00
   -2    1    7    -18.13      0.00
   -1    1    7     -3.53      0.00
    0    1    7     11.21      0.00
    1    1    7     13.21      0.00
    2    1    7      5.19      0.00
    3    1    7     -3.63      0.00
    4    1    7     -7.48      0.00
    5    1    7     -7.69      0.00
    6    1    7     -6.79      0.00
    7    1    7     -4.48      0.00
    8    1    7     -2.67      0.00
    9    1    7     -1.68      0.00
   10    1    7      0.95      0.00
   11    1    7      2.80      0.00
   12    1    7      1.52      0.00
   13    1    7     -0.02      0.00
   14    1    7     -0.18      0.00
   15    1    7     -0.17      0.00
   16    1    7     -1.00      0.00
   17    1    7     -1.54      0.00
   18    1    7      0.12      0.00
   19    1    7      2.25      0.00
   20    1    7      1.73      0.00
   21    1    7     -0.13      0.00
  -24    2    7     -0.57      0.00
  -23    2    7     -1.37      0.00
  -22    2    7     -2.84      0.00
  -21    2    7     -2.48      0.00
  -20    2    7      0.37      0.00
  -19    2    7      0.41      0.00
  -18    2    7     -0.78      0.00
  -17    2    7      0.49      0.00
  -16    2    7      0.64      0.00
  -15    2    7     -0.64      0.00
  -14    2    7     -0.94      0.00
  -13    2    7     -1.29      0.00
  -12    2    7     -1.98      0.00
  -11    2    7     -2.49      0.00
  -10    2    7     -1.89      0.00
   -9    2    7      0.54      0.00
   -8    2    7      1.11      0.00
   -7    2    7     -3.49      0.00
   -6    2    7     -6.33      0.00
   -5    2    7      1.41      0.00
   -4    2    7     10.98      0.00
   -3    2    7      8.89      0.00
   -2    2    7      0.48      0.00
   -1    2    7     -3.94      0.00
    0    2    7     -2.76      0.00
    1    2    7      0.85      0.00
    2    2    7     -0.35      0.00
    3    2    7     -5.81      0.00
    4    2    7     -7.26      0.00
    5    2    7     -5.59      0.00
    6    2    7     -4.44      0.00
    7    2    7     -2.86      0.00
    8    2    7     -1.58      0.00
    9    2    7     -0.94      0.00
   10    2    7     -0.79      0.00
   11    2    7     -1.57      0.00
   12    2    7     -2.02      0.00
   13    2    7     -1.40      0.00
   14    2    7     -0.27      0.00
   15    2    7     -0.17      0.00
   16    2    7     -2.82      0.00
   17    2    7     -6.33      0.00
   18    2    7     -6.97      0.00
   19    2    7     -3.61      0.00
   20    2    7      1.14      0.00
   21    2    7      3.11      0.00
  -24    3    7     -0.19      0.00
  -23    3    7      0.59      0.00
  -22    3    7     -0.28      0.00
  -21    3    7     -0.94      0.00
  -20    3    7     -0.14      0.00
  -19    3    7      1.00      0.00
  -18    3    7      1.67      0.00
  -17    3    7      1.08      0.00
  -16    3    7      0.15      0.00
  -15    3    7     -0.61      0.00
  -14    3    7     -0.82      0.00
  -13    3    7      0.40      0.00
  -12    3    7      0.05      0.00
  -11    3    7     -1.74      0.00
  -10    3    7     -0.82      0.00
   -9    3    7      0.53      0.00
   -8    3    7     -0.21      0.00
   -7    3    7     -0.46      0.00
   -6    3    7      0.83      0.00
   -5    3    7      1.02      0.00
   -4    3    7     -3.03      0.00
   -3    3    7     -8.44      0.00
   -2    3    7     -9.30      0.00
   -1    3    7     -5.56      0.00
    0    3    7     -0.73      0.00
    1    3    7      1.58      0.00
    2    3    7      0.84      0.00
    3    3    7     -1.24      0.00
    4    3    7     -4.89      0.00
    5    3    7     -6.21      0.00
    6    3    7     -2.97      0.00
    7    3    7     -1.71      0.00
    8    3    7     -2.06      0.00
    9    3    7      0.76      0.00
   10    3    7      3.14      0.00
   11    3    7      2.63      0.00
   12    3    7      0.83      0.00
   13    3    7     -1.01      0.00
   14    3    7     -0.82      0.00
   15    3    7      0.55      0.00
   16    3    7      1.04      0.00
   17    3    7      1.33      0.00
   18    3    7      1.46      0.00
   19    3    7      1.42      0.00
   20    3    7      2.10      0.00
   21    3    7      2.21      0.00
  -24    4    7      1.01      0.00
  -23    4    7     -0.95      0.00
  -22    4    7     -2.25      0.00
  -21    4    7     -1.29      0.00
  -20    4    7      0.30      0.00
  -19    4    7      1.45      0.00
  -18    4    7      0.93      0.00
  -17    4    7      0.14      0.00
  -16    4    7      0.90      0.00
  -15    4    7      0.71      0.00
  -14    4    7     -0.54      0.00
  -13    4    7     -0.64      0.00
  -12    4    7     -0.41      0.00
  -11    4    7     -0.27      0.00
  -10    4    7      0.27      0.00
   -9    4    7      1.42      0.00
   -8    4    7      1.42      0.00
   -7    4    7     -2.31      0.00
   -6    4    7     -5.14      0.00
   -5    4    7     -0.45      0.00
   -4    4    7      7.98      0.00
   -3    4    7      9.80      0.00
   -2    4    7      2.41      0.00
   -1    4    7     -3.41      0.00
    0    4    7     -0.92      0.00
    1    4    7      1.94      0.00
    2    4    7      0.69      0.00
    3    4    7     -0.73      0.00
    4    4    7     -0.90      0.00
    5    4    7     -0.59      0.00
    6    4    7     -0.55      0.00
    7    4    7     -0.31      0.00
    8    4    7      0.35      0.00
    9    4    7     -0.94      0.00
   10    4    7     -2.78      0.00
   11    4    7     -2.37      0.00
   12    4    7     -1.67      0.00
   13    4    7     -1.53      0.00
   14    4    7     -0.82      0.00
   15    4    7      0.35      0.00
   16    4    7      1.17      0.00
   17    4    7     -0.13      0.00
   18    4    7     -2.31      0.00
   19    4    7     -1.26      0.00
   20    4    7      1.56      0.00
   21    4    7      1.66      0.00
  -23    5    7      0.95      0.00
  -22    5    7     -0.46      0.00
  -21    5    7     -2.13      0.00
  -20    5    7     -0.65      0.00
  -19    5    7      2.06      0.00
  -18    5    7      2.09      0.00
  -17    5    7      1.25      0.00
  -16    5    7      1.03      0.00
  -15    5    7      0.25      0.00
  -14    5    7     -0.26      0.00
  -13    5    7      0.28      0.00
  -12    5    7      0.72      0.00
  -11    5    7     -0.13      0.00
  -10    5    7     -1.30      0.00
   -9    5    7     -0.37      0.00
   -8    5    7      1.78      0.00
   -7    5    7      2.09      0.00
   -6    5    7      0.13      0.00
   -5    5    7     -2.12      0.00
   -4    5    7     -2.46      0.00
   -3    5    7     -1.93      0.00
   -2    5    7     -3.03      0.00
   -1    5    7     -4.75      0.00
    0    5    7     -4.97      0.00
    1    5    7     -2.90      0.00
    2    5    7      0.52      0.00
    3    5    7      2.16      0.00
    4    5    7      1.34      0.00
    5    5    7     -0.45      0.00
    6    5    7     -2.31      0.00
    7    5    7     -2.43      0.00
    8    5    7     -1.14      0.00
    9    5    7     -0.55      0.00
   10    5    7      0.26      0.00
   11    5    7      1.13      0.00
   12    5    7      0.36      0.00
   13    5    7     -0.46      0.00
   14    5    7     -0.14      0.00
   15    5    7     -0.12      0.00
   16    5    7     -0.50      0.00
   17    5    7     -0.49      0.00
   18    5    7     -0.46      0.00
   19    5    7     -0.31      0.00
   20    5    7      0.72      0.00
  -23    6    7      0.90      0.00
  -22    6    7      0.02      0.00
  -21    6    7     -0.39      0.00
  -20    6    7     -0.59      0.00
  -19    6    7      0.32      0.00
  -18    6    7      0.92      0.00
  -17    6    7     -0.08      0.00
  -16    6    7      0.10      0.00
  -15    6    7      1.32      0.00
  -14    6    7      0.25      0.00
  -13    6    7     -1.21      0.00
  -12    6    7     -0.11      0.00
  -11    6    7      1.07      0.00
  -10    6    7      0.74      0.00
   -9    6    7      0.92      0.00
   -8    6    7      2.12      0.00
   -7    6    7      3.07      0.00
   -6    6    7      2.59      0.00
   -5    6    7      1.12      0.00
   -4    6    7      0.79      0.00
   -3    6    7      0.64      0.00
   -2    6    7     -1.03      0.00
   -1    6    7     -0.97      0.00
    0    6    7      1.66      0.00
    1    6    7      2.47      0.00
    2    6    7      1.23      0.00
    3    6    7      1.04      0.00
    4    6    7      1.52      0.00
    5    6    7      1.01      0.00
    6    6    7      0.46      0.00
    7    6    7      0.91      0.00
    8    6    7      0.72      0.00
    9    6    7     -1.04      0.00
   10    6    7     -2.15      0.00
   11    6    7     -0.92      0.00
   12    6    7      1.21      0.00
   13    6    7      1.37      0.00
   14    6    7     -0.12      0.00
   15    6    7     -0.15      0.00
   16    6    7      0.86      0.00
   17    6    7      0.89      0.00
   18    6    7      0.55      0.00
   19    6    7     -0.01      0.00
   20    6    7     -0.71      0.00
  -23    7    7     -0.84      0.00
  -22    7    7     -0.72      0.00
  -21    7    7      0.05      0.00
  -20    7    7      0.87      0.00
  -19    7    7      1.08      0.00
  -18    7    7      1.02      0.00
  -17    7    7      1.31      0.00
  -16    7    7      1.43      0.00
  -15    7    7      1.41      0.00
  -14    7    7      0.69      0.00
  -13    7    7     -1.00      0.00
  -12    7    7     -0.59      0.00
  -11    7    7      1.82      0.00
  -10    7    7      2.18      0.00
   -9    7    7      1.26      0.00
   -8    7    7      1.54      0.00
   -7    7    7      1.33      0.00
   -6    7    7     -1.16      0.00
   -5    7    7     -3.79      0.00
   -4    7    7     -3.57      0.00
   -3    7    7     -2.13      0.00
   -2    7    7     -2.28      0.00
   -1    7    7     -2.56      0.00
    0    7    7     -1.02      0.00
    1    7    7      1.10      0.00
    2    7    7      1.89      0.00
    3    7    7      2.11      0.00
    4    7    7      2.30      0.00
    5    7    7      0.18      0.00
    6    7    7     -2.44      0.00
    7    7    7     -1.84      0.00
    8    7    7     -0.56      0.00
    9    7    7     -0.66      0.00
   10    7    7     -0.49      0.00
   11    7    7      0.04      0.00
   12    7    7      0.74      0.00
   13    7    7      1.10      0.00
   14    7    7      0.14      0.00
   15    7    7     -1.02      0.00
   16    7    7     -1.47      0.00
   17    7    7     -1.47      0.00
   18    7    7     -1.23      0.00
   19    7    7     -0.96      0.00
   20    7    7     -0.47      0.00
  -23    8    7      1.82      0.00
  -22    8    7      0.93      0.00
  -21    8    7     -1.26      0.00
  -20    8    7     -1.67      0.00
  -19    8    7     -0.68      0.00
  -18    8    7      0.31      0.00
  -17    8    7      0.93      0.00
  -16    8    7      1.93      0.00
  -15    8    7      3.74      0.00
  -14    8    7      3.65      0.00
  -13    8    7      0.97      0.00
  -12    8    7     -1.12      0.00
  -11    8    7     -1.37      0.00
  -10    8    7     -0.46      0.00
   -9    8    7      0.26      0.00
   -8    8    7      0.96      0.00
   -7    8    7      3.28      0.00
   -6    8    7      4.34      0.00
   -5    8    7      1.42      0.00
   -4    8    7     -2.26      0.00
   -3    8    7     -3.58      0.00
   -2    8    7     -2.11      0.00
   -1    8    7      0.66      0.00
    0    8    7      2.20      0.00
    1    8    7      1.60      0.00
    2    8    7      0.13      0.00
    3    8    7     -0.35      0.00
    4    8    7     -0.34      0.00
    5    8    7     -0.92      0.00
    6    8    7     -0.54      0.00
    7    8    7      0.38      0.00
    8    8    7     -0.09      0.00
    9    8    7     -1.26      0.00
   10    8    7     -1.85      0.00
   11    8    7     -0.47      0.00
   12    8    7      1.82      0.00
   13    8    7      1.99      0.00
   14    8    7      0.98      0.00
   15    8    7      0.09      0.00
   16    8    7     -1.01      0.00
   17    8    7     -0.53      0.00
   18    8    7      1.22      0.00
   19    8    7      0.93      0.00
   20    8    7     -1.03      0.00
  -22    9    7      1.86      0.00
  -21    9    7      2.19      0.00
  -20    9    7      1.03      0.00
  -19    9    7      0.73      0.00
  -18    9    7      2.14      0.00
  -17    9    7      1.83      0.00
  -16    9    7      0.30      0.00
  -15    9    7      0.37      0.00
  -14    9    7      0.99      0.00
  -13    9    7      0.76      0.00
  -12    9    7      0.16      0.00
  -11    9    7      0.57      0.00
  -10    9    7      1.71      0.00
   -9    9    7      1.18      0.00
   -8    9    7      0.07      0.00
   -7    9    7      0.52      0.00
   -6    9    7      1.03      0.00
   -5    9    7      0.10      0.00
   -4    9    7     -1.99      0.00
   -3    9    7     -3.18      0.00
   -2    9    7     -1.39      0.00
   -1    9    7      2.03      0.00
    0    9    7      4.43      0.00
    1    9    7      4.22      0.00
    2    9    7      1.82      0.00
    3    9    7     -0.47      0.00
    4    9    7     -1.65      0.00
    5    9    7     -1.97      0.00
    6    9    7     -1.98      0.00
    7    9    7     -1.82      0.00
    8    9    7     -0.25      0.00
    9    9    7      1.31      0.00
   10    9    7      0.61      0.00
   11    9    7      0.10      0.00
   12    9    7      1.11      0.00
   13    9    7      0.88      0.00
   14    9    7     -0.77      0.00
   15    9    7     -0.86      0.00
   16    9    7      0.33      0.00
   17    9    7     -0.52      0.00
   18    9    7     -2.41      0.00
   19    9    7     -2.25      0.00
  -22   10    7      1.64      0.00
  -21   10    7      0.40      0.00
  -20   10    7     -1.34      0.00
  -19   10    7     -1.17      0.00
  -18   10    7      0.53      0.00
  -17   10    7      2.04      0.00
  -16   10    7      2.53      0.00
  -15   10    7      2.49      0.00
  -14   10    7      2.42      0.00
  -13   10    7      0.84      0.00
  -12   10    7     -1.66      0.00
  -11   10    7     -1.52      0.00
  -10   10    7     -0.01      0.00
   -9   10    7     -0.07      0.00
   -8   10    7     -0.01      0.00
   -7   10    7      0.94      0.00
   -6   10    7      1.71      0.00
   -5   10    7      1.83      0.00
   -4   10    7      0.11      0.00
   -3   10    7     -2.18      0.00
   -2   10    7     -2.28      0.00
   -1   10    7     -1.31      0.00
    0   10    7     -1.18      0.00
    1   10    7     -1.48      0.00
    2   10    7     -2.15      0.00
    3   10    7     -3.02      0.00
    4   10    7     -2.22      0.00
    5   10    7     -0.04      0.00
    6   10    7      0.33      0.00
    7   10    7     -1.25      0.00
    8   10    7     -2.54      0.00
    9   10    7     -2.98      0.00
   10   10    7     -2.45      0.00
   11   10    7     -1.30      0.00
   12   10    7     -0.64      0.00
   13   10    7     -0.14      0.00
   14   10    7      0.20      0.00
   15   10    7     -0.51      0.00
   16   10    7     -0.94      0.00
   17   10    7      0.01      0.00
   18   10    7      0.73      0.00
   19   10    7      0.36      0.00
  -22   11    7      1.08      0.00
  -21   11    7      0.44      0.00
  -20   11    7     -1.29      0.00
  -19   11    7     -1.61      0.00
  -18   11    7     -0.95      0.00
  -17   11    7     -1.26      0.00
  -16   11    7     -2.41      0.00
  -15   11    7     -3.03      0.00
  -14   11    7     -1.93      0.00
  -13   11    7     -0.58      0.00
  -12   11    7     -1.24      0.00
  -11   11    7     -2.22      0.00
  -10   11    7     -1.59      0.00
   -9   11    7     -0.85      0.00
   -8   11    7     -1.16      0.00
   -7   11    7     -0.99      0.00
   -6   11    7      1.04      0.00
   -5   11    7      2.37      0.00
   -4   11    7      0.12      0.00
   -3   11    7     -2.87      0.00
   -2   11    7     -2.87      0.00
   -1   11    7     -0.91      0.00
    0   11    7      1.05      0.00
    1   11    7      2.57      0.00
    2   11    7      2.58      0.00
    3   11    7      0.10      0.00
    4   11    7     -2.57      0.00
    5   11    7     -2.45      0.00
    6   11    7     -0.93      0.00
    7   11    7     -0.12      0.00
    8   11    7      0.51      0.00
    9   11    7      0.82      0.00
   10   11    7      0.70      0.00
   11   11    7      0.66      0.00
   12   11    7      0.01      0.00
   13   11    7     -1.17      0.00
   14   11    7     -1.71      0.00
   15   11    7     -0.95      0.00
   16   11    7      0.84      0.00
   17   11    7      1.24      0.00
   18   11    7     -0.83      0.00
   19   11    7     -2.48      0.00
  -21   12    7      1.12      0.00
  -20   12    7     -0.51      0.00
  -19   12    7     -1.99      0.00
  -18   12    7     -1.72      0.00
  -17   12    7     -0.19      0.00
  -16   12    7      0.10      0.00
  -15   12    7     -0.74      0.00
  -14   12    7     -0.46      0.00
  -13   12    7      0.06      0.00
  -12   12    7      0.30      0.00
  -11   12    7      0.97      0.00
  -10   12    7      1.42      0.00
   -9   12    7      2.38      0.00
   -8   12    7      3.18      0.00
   -7   12    7      1.96      0.00
   -6   12    7      1.33      0.00
   -5   12    7      2.37      0.00
   -4   12    7      2.59      0.00
   -3   12    7      2.15      0.00
   -2   12    7      1.41      0.00
   -1   12    7     -0.21      0.00
    0   12    7     -1.37      0.00
    1   12    7     -1.27      0.00
    2   12    7     -1.08      0.00
    3   12    7     -1.08      0.00
    4   12    7      0.15      0.00
    5   12    7      1.69      0.00
    6   12    7      1.44      0.00
    7   12    7      0.15      0.00
    8   12    7     -1.60      0.00
    9   12    7     -2.85      0.00
   10   12    7     -1.86      0.00
   11   12    7     -0.94      0.00
   12   12    7     -1.37      0.00
   13   12    7     -1.05      0.00
   14   12    7     -1.05      0.00
   15   12    7     -1.86      0.00
   16   12    7     -1.37      0.00
   17   12    7     -0.32      0.00
   18   12    7     -0.33      0.00
  -21   13    7      1.50      0.00
  -20   13    7      2.58      0.00
  -19   13    7      0.40      0.00
  -18   13    7     -1.46      0.00
  -17   13    7     -0.24      0.00
  -16   13    7      0.65      0.00
  -15   13    7      0.20      0.00
  -14   13    7      0.35      0.00
  -13   13    7      0.84      0.00
  -12   13    7      1.05      0.00
  -11   13    7      0.93      0.00
  -10   13    7      1.01      0.00
   -9   13    7      0.94      0.00
   -8   13    7     -0.03      0.00
   -7   13    7      0.45      0.00
   -6   13    7      2.16      0.00
   -5   13    7      1.37      0.00
   -4   13    7     -0.55      0.00
   -3   13    7     -1.34      0.00
   -2   13    7     -2.02      0.00
   -1   13    7     -2.31      0.00
    0   13    7     -1.72      0.00
    1   13    7     -0.49      0.00
    2   13    7      0.63      0.00
    3   13    7      0.16      0.00
    4   13    7     -1.25      0.00
    5   13    7     -1.39      0.00
    6   13    7      0.42      0.00
    7   13    7      2.01      0.00
    8   13    7      1.53      0.00
    9   13    7      0.63      0.00
   10   13    7      0.12      0.00
   11   13    7     -0.67      0.00
   12   13    7     -1.05      0.00
   13   13    7     -1.44      0.00
   14   13    7     -1.48      0.00
   15   13    7     -0.20      0.00
   16   13    7      1.34      0.00
   17   13    7      3.00      0.00
   18   13    7      3.45      0.00
  -20   14    7      1.34      0.00
  -19   14    7     -0.22      0.00
  -18   14    7     -1.60      0.00
  -17   14    7     -1.87      0.00
  -16   14    7     -1.18      0.00
  -15   14    7     -0.18      0.00
  -14   14    7      0.60      0.00
  -13   14    7      1.39      0.00
  -12   14    7      0.63      0.00
  -11   14    7     -0.70      0.00
  -10   14    7      1.17      0.00
   -9   14    7      3.03      0.00
   -8   14    7      0.74      0.00
   -7   14    7     -2.10      0.00
   -6   14    7     -2.84      0.00
   -5   14    7     -1.83      0.00
   -4   14    7      1.09      0.00
   -3   14    7      3.31      0.00
   -2   14    7      2.65      0.00
   -1   14    7      1.23      0.00
    0   14    7      0.76      0.00
    1   14    7      0.10      0.00
    2   14    7     -0.65      0.00
    3   14    7      0.05      0.00
    4   14    7      1.03      0.00
    5   14    7      1.12      0.00
    6   14    7      1.31      0.00
    7   14    7      0.87      0.00
    8   14    7     -0.20      0.00
    9   14    7     -0.59      0.00
   10   14    7     -0.71      0.00
   11   14    7     -0.42      0.00
   12   14    7     -0.19      0.00
   13   14    7     -1.27      0.00
   14   14    7     -2.00      0.00
   15   14    7     -0.84      0.00
   16   14    7      1.11      0.00
   17   14    7      1.86      0.00
  -19   15    7      1.76      0.00
  -18   15    7      0.15      0.00
  -17   15    7     -0.32      0.00
  -16   15    7      0.23      0.00
  -15   15    7      0.05      0.00
  -14   15    7     -0.33      0.00
  -13   15    7      0.71      0.00
  -12   15    7      1.95      0.00
  -11   15    7      1.12      0.00
  -10   15    7     -0.83      0.00
   -9   15    7     -1.28      0.00
   -8   15    7     -0.15      0.00
   -7   15    7      0.79      0.00
   -6   15    7      1.16      0.00
   -5   15    7      0.87      0.00
   -4   15    7     -0.18      0.00
   -3   15    7     -0.10      0.00
   -2   15    7      1.90      0.00
   -1   15    7      3.30      0.00
    0   15    7      2.56      0.00
    1   15    7      0.24      0.00
    2   15    7     -2.40      0.00
    3   15    7     -3.13      0.00
    4   15    7     -1.24      0.00
    5   15    7      0.16      0.00
    6   15    7     -0.65      0.00
    7   15    7     -0.80      0.00
    8   15    7      0.20      0.00
    9   15    7     -0.71      0.00
   10   15    7     -2.11      0.00
   11   15    7     -1.22      0.00
   12   15    7     -0.56      0.00
   13   15    7     -2.17      0.00
   14   15    7     -3.59      0.00
   15   15    7     -2.64      0.00
   16   15    7     -0.52      0.00
  -19   16    7      0.76      0.00
  -18   16    7      0.64      0.00
  -17   16    7      0.87      0.00
  -16   16    7      0.95      0.00
  -15   16    7      1.52      0.00
  -14   16    7      2.20      0.00
  -13   16    7      2.36      0.00
  -12   16    7      1.75      0.00
  -11   16    7      1.33      0.00
  -10   16    7      2.30      0.00
   -9   16    7      2.61      0.00
   -8   16    7      0.49      0.00
   -7   16    7     -2.53      0.00
   -6   16    7     -3.99      0.00
   -5   16    7     -1.76      0.00
   -4   16    7      1.36      0.00
   -3   16    7      0.02      0.00
   -2   16    7     -2.55      0.00
   -1   16    7     -0.71      0.00
    0   16    7      2.14      0.00
    1   16    7      1.23      0.00
    2   16    7     -1.65      0.00
    3   16    7     -3.11      0.00
    4   16    7     -2.23      0.00
    5   16    7      0.03      0.00
    6   16    7      1.35      0.00
    7   16    7      0.40      0.00
    8   16    7     -0.13      0.00
    9   16    7      1.47      0.00
   10   16    7      2.03      0.00
   11   16    7      1.00      0.00
   12   16    7      0.67      0.00
   13   16    7     -0.12      0.00
   14   16    7     -1.20      0.00
   15   16    7      0.08      0.00
   16   16    7      2.04      0.00
  -18   17    7      1.90      0.00
  -17   17    7      1.55      0.00
  -16   17    7     -0.15      0.00
  -15   17    7     -1.82      0.00
  -14   17    7     -1.26      0.00
  -13   17    7      0.90      0.00
  -12   17    7      1.38      0.00
  -11   17    7      0.81      0.00
  -10   17    7     -0.02      0.00
   -9   17    7     -1.14      0.00
   -8   17    7     -0.79      0.00
   -7   17    7     -0.32      0.00
   -6   17    7     -0.34      0.00
   -5   17    7      1.48      0.00
   -4   17    7      3.22      0.00
   -3   17    7      3.05      0.00
   -2   17    7      2.19      0.00
   -1   17    7      1.63      0.00
    0   17    7      2.82      0.00
    1   17    7      3.73      0.00
    2   17    7      1.64      0.00
    3   17    7     -0.08      0.00
    4   17    7      0.78      0.00
    5   17    7      2.02      0.00
    6   17    7      2.24      0.00
    7   17    7      1.14      0.00
    8   17    7     -0.72      0.00
    9   17    7     -1.85      0.00
   10   17    7     -1.06      0.00
   11   17    7      0.71      0.00
   12   17    7      0.96      0.00
   13   17    7     -0.52      0.00
   14   17    7     -2.50      0.00
   15   17    7     -3.50      0.00
  -17   18    7      1.68      0.00
  -16   18    7      1.34      0.00
  -15   18    7     -0.94      0.00
  -14   18    7     -1.05      0.00
  -13   18    7      0.72      0.00
  -12   18    7      1.61      0.00
  -11   18    7     -0.25      0.00
  -10   18    7     -3.06      0.00
   -9   18    7     -0.84      0.00
   -8   18    7      2.86      0.00
   -7   18    7      0.97      0.00
   -6   18    7     -0.86      0.00
   -5   18    7      0.94      0.00
   -4   18    7      1.04      0.00
   -3   18    7     -1.17      0.00
   -2   18    7     -2.35      0.00
   -1   18    7     -0.43      0.00
    0   18    7      2.92      0.00
    1   18    7      3.56      0.00
    2   18    7      1.57      0.00
    3   18    7     -0.80      0.00
    4   18    7     -2.08      0.00
    5   18    7     -1.62      0.00
    6   18    7     -1.17      0.00
    7   18    7     -0.91      0.00
    8   18    7     -0.02      0.00
    9   18    7      0.26      0.00
   10   18    7      0.05      0.00
   11   18    7     -0.16      0.00
   12   18    7     -0.09      0.00
   13   18    7      0.81      0.00
   14   18    7      0.99      0.00
  -16   19    7     -0.55      0.00
  -15   19    7     -2.53      0.00
  -14   19    7     -1.21      0.00
  -13   19    7      1.19      0.00
  -12   19    7      2.04      0.00
  -11   19    7      1.04      0.00
  -10   19    7      0.14      0.00
   -9   19    7     -0.76      0.00
   -8   19    7     -1.45      0.00
   -7   19    7      0.91      0.00
   -6   19    7      2.36      0.00
   -5   19    7      0.18      0.00
   -4   19    7      0.84      0.00
   -3   19    7      2.62      0.00
   -2   19    7     -0.18      0.00
   -1   19    7     -2.22      0.00
    0   19    7      0.11      0.00
    1   19    7      2.67      0.00
    2   19    7      1.95      0.00
    3   19    7     -1.63      0.00
    4   19    7     -3.63      0.00
    5   19    7     -2.07      0.00
    6   19    7     -0.07      0.00
    7   19    7     -0.04      0.00
    8   19    7     -1.03      0.00
    9   19    7     -0.94      0.00
   10   19    7     -0.69      0.00
   11   19    7     -1.13      0.00
   12   19    7      0.44      0.00
   13   19    7      2.75      0.00
  -15   20    7     -2.78      0.00
  -14   20    7     -3.22      0.00
  -13   20    7      0.06      0.00
  -12   20    7     -0.72      0.00
  -11   20    7     -6.51      0.00
  -10   20    7     -7.52      0.00
   -9   20    7     -3.34      0.00
   -8   20    7     -0.92      0.00
   -7   20    7      0.19      0.00
   -6   20    7      3.06      0.00
   -5   20    7      4.73      0.00
   -4   20    7      1.45      0.00
   -3   20    7     -2.20      0.00
   -2   20    7     -1.56      0.00
   -1   20    7     -1.44      0.00
    0   20    7     -2.89      0.00
    1   20    7     -1.24      0.00
    2   20    7      0.35      0.00
    3   20    7     -1.05      0.00
    4   20    7     -1.42      0.00
    5   20    7     -0.32      0.00
    6   20    7      0.00      0.00
    7   20    7      0.32      0.00
    8   20    7      1.17      0.00
    9   20    7      0.96      0.00
   10   20    7     -0.51      0.00
   11   20    7     -1.09      0.00
   12   20    7     -0.31      0.00
  -13   21    7      1.75      0.00
  -12   21    7      3.69      0.00
  -11   21    7      0.15      0.00
  -10   21    7     -4.66      0.00
   -9   21    7     -2.93      0.00
   -8   21    7      1.72      0.00
   -7   21    7      1.73      0.00
   -6   21    7      0.51      0.00
   -5   21    7      2.48      0.00
   -4   21    7      3.07      0.00
   -3   21    7     -0.56      0.00
   -2   21    7     -3.83      0.00
   -1   21    7     -3.12      0.00
    0   21    7     -0.65      0.00
    1   21    7     -0.51      0.00
    2   21    7     -3.20      0.00
    3   21    7     -5.47      0.00
    4   21    7     -4.56      0.00
    5   21    7     -1.77      0.00
    6   21    7     -0.41      0.00
    7   21    7     -0.49      0.00
    8   21    7      0.05      0.00
    9   21    7      0.33      0.00
   10   21    7     -0.87      0.00
  -12   22    7      1.08      0.00
  -11   22    7      0.21      0.00
  -10   22    7      1.68      0.00
   -9   22    7      2.17      0.00
   -8   22    7     -0.07      0.00
   -7   22    7     -0.68      0.00
   -6   22    7      1.00      0.00
   -5   22    7      1.70      0.00
   -4   22    7      0.66      0.00
   -3   22    7     -0.45      0.00
   -2   22    7     -0.33      0.00
   -1   22    7     -0.39      0.00
    0   22    7     -1.32      0.00
    1   22    7     -1.21      0.00
    2   22    7     -0.32      0.00
    3   22    7      0.26      0.00
    4   22    7      1.21      0.00
    5   22    7      2.38      0.00
    6   22    7      2.50      0.00
    7   22    7      0.95      0.00
    8   22    7     -0.54      0.00
    9   22    7     -0.23      0.00
  -10   23    7     -8.16      0.00
   -9   23    7     -5.96      0.00
   -8   23    7     -2.22      0.00
   -7   23    7     -5.44      0.00
   -6   23    7     -6.12      0.00
   -5   23    7      3.57      0.00
   -4   23    7      8.71      0.00
   -3   23    7      1.65      0.00
   -2   23    7     -4.63      0.00
   -1   23    7     -3.64      0.00
    0   23    7     -3.02      0.00
    1   23    7     -8.21      0.00
    2   23    7    -12.97      0.00
    3   23    7    -10.72      0.00
    4   23    7     -5.24      0.00
    5   23    7     -0.80      0.00
    6   23    7      1.69      0.00
    7   23    7      0.75      0.00
   -7   24    7     -2.52      0.00
   -6   24    7     -5.93      0.00
   -5   24    7     -5.62      0.00
   -4   24    7     -0.91      0.00
   -3   24    7      1.00      0.00
   -2   24    7     -3.09      0.00
   -1   24    7     -4.01      0.00
    0   24    7     -0.39      0.00
    1   24    7     -0.61      0.00
    2   24    7     -2.15      0.00
    3   24    7     -0.78      0.00
  -24    0    8      0.26      0.00
  -23    0    8      0.37      0.00
  -22    0    8     -1.86      0.00
  -21    0    8     -3.41      0.00
  -20    0    8     -1.33      0.00
  -19    0    8     -0.68      0.00
  -18    0    8     -1.58      0.00
  -17    0    8     -1.15      0.00
  -16    0    8     -1.57      0.00
  -15    0    8     -2.14      0.00
  -14    0    8     -0.87      0.00
  -13    0    8      0.55      0.00
  -12    0    8      0.62      0.00
  -11    0    8     -0.71      0.00
  -10    0    8     -2.32      0.00
   -9    0    8     -2.34      0.00
   -8    0    8     -0.57      0.00
   -7    0    8     -0.59      0.00
   -6    0    8     -3.53      0.00
   -5    0    8     -1.66      0.00
   -4    0    8      7.71      0.00
   -3    0    8     14.44      0.00
   -2    0    8     10.33      0.00
   -1    0    8     -2.78      0.00
    0    0    8    -13.31      0.00
    1    0    8    -10.95      0.00
    2    0    8     -0.89      0.00
    3    0    8      7.16      0.00
    4    0    8     10.83      0.00
    5    0    8     10.88      0.00
    6    0    8      9.31      0.00
    7    0    8      6.56      0.00
    8    0    8      3.04      0.00
    9    0    8      1.19      0.00
   10    0    8      0.00      0.00
   11    0    8     -1.17      0.00
   12    0    8     -0.62      0.00
   13    0    8      0.11      0.00
   14    0    8      0.00      0.00
   15    0    8      0.41      0.00
   16    0    8      1.62      0.00
   17    0    8      2.47      0.00
   18    0    8      0.69      0.00
   19    0    8     -2.48      0.00
   20    0    8     -2.64      0.00
  -24    1    8      0.17      0.00
  -23    1    8      1.67      0.00
  -22    1    8      2.23      0.00
  -21    1    8      1.84      0.00
  -20    1    8      0.58      0.00
  -19    1    8     -0.14      0.00
  -18    1    8     -0.01      0.00
  -17    1    8     -0.47      0.00
  -16    1    8     -0.32      0.00
  -15    1    8      0.38      0.00
  -14    1    8      0.69      0.00
  -13    1    8      1.72      0.00
  -12    1    8      1.89      0.00
  -11    1    8      1.16      0.00
  -10    1    8      1.49      0.00
   -9    1    8      0.87      0.00
   -8    1    8      0.26      0.00
   -7    1    8      2.65      0.00
   -6    1    8      3.48      0.00
   -5    1    8     -1.36      0.00
   -4    1    8     -5.83      0.00
   -3    1    8     -3.30      0.00
   -2    1    8      1.61      0.00
   -1    1    8      2.26      0.00
    0    1    8      0.80      0.00
    1    1    8      0.94      0.00
    2    1    8      3.38      0.00
    3    1    8      5.67      0.00
    4    1    8      4.21      0.00
    5    1    8      2.52      0.00
    6    1    8      3.06      0.00
    7    1    8      1.15      0.00
    8    1    8     -1.59      0.00
    9    1    8     -1.18      0.00
   10    1    8     -0.17      0.00
   11    1    8      0.18      0.00
   12    1    8      0.47      0.00
   13    1    8      0.42      0.00
   14    1    8      0.60      0.00
   15    1    8      1.06      0.00
   16    1    8      2.34      0.00
   17    1    8      4.38      0.00
   18    1    8      4.17      0.00
   19    1    8      1.07      0.00
   20    1    8     -1.42      0.00
  -24    2    8      0.87      0.00
  -23    2    8     -0.11      0.00
  -22    2    8     -0.46      0.00
  -21    2    8     -0.52      0.00
  -20    2    8     -1.07      0.00
  -19    2    8     -1.16      0.00
  -18    2    8     -1.13      0.00
  -17    2    8     -1.11      0.00
  -16    2    8     -0.69      0.00
  -15    2    8     -0.56      0.00
  -14    2    8     -0.33      0.00
  -13    2    8      0.28      0.00
  -12    2    8      0.51      0.00
  -11    2    8      0.31      0.00
  -10    2    8     -0.62      0.00
   -9    2    8     -1.21      0.00
   -8    2    8     -0.27      0.00
   -7    2    8     -0.01      0.00
   -6    2    8     -1.16      0.00
   -5    2    8      0.07      0.00
   -4    2    8      6.03      0.00
   -3    2    8     11.75      0.00
   -2    2    8      9.26      0.00
   -1    2    8     -0.04      0.00
    0    2    8     -6.82      0.00
    1    2    8     -6.58      0.00
    2    2    8     -1.50      0.00
    3    2    8      3.98      0.00
    4    2    8      6.56      0.00
    5    2    8      5.88      0.00
    6    2    8      3.57      0.00
    7    2    8      2.15      0.00
    8    2    8      1.31      0.00
    9    2    8     -1.34      0.00
   10    2    8     -3.53      0.00
   11    2    8     -2.40      0.00
   12    2    8     -0.01      0.00
   13    2    8      1.23      0.00
   14    2    8      0.87      0.00
   15    2    8      0.04      0.00
   16    2    8      0.38      0.00
   17    2    8      0.53      0.00
   18    2    8     -0.97      0.00
   19    2    8     -2.24      0.00
   20    2    8     -2.01      0.00
  -24    3    8     -1.06      0.00
  -23    3    8      1.78      0.00
  -22    3    8      3.52      0.00
  -21    3    8      1.78      0.00
  -20    3    8     -0.62      0.00
  -19    3    8     -0.91      0.00
  -18    3    8     -0.45      0.00
  -17    3    8     -0.73      0.00
  -16    3    8     -0.79      0.00
  -15    3    8      0.13      0.00
  -14    3    8      1.21      0.00
  -13    3    8      1.52      0.00
  -12    3    8      1.19      0.00
  -11    3    8      1.00      0.00
  -10    3    8      0.60      0.00
   -9    3    8     -0.66      0.00
   -8    3    8     -0.12      0.00
   -7    3    8      3.94      0.00
   -6    3    8      4.88      0.00
   -5    3    8     -2.58      0.00
   -4    3    8     -9.58      0.00
   -3    3    8     -6.39      0.00
   -2    3    8      1.28      0.00
   -1    3    8      3.63      0.00
    0    3    8      1.32      0.00
    1    3    8      0.65      0.00
    2    3    8      3.13      0.00
    3    3    8      4.63      0.00
    4    3    8      3.57      0.00
    5    3    8      2.70      0.00
    6    3    8      2.11      0.00
    7    3    8      0.59      0.00
    8    3    8     -0.11      0.00
    9    3    8      0.88      0.00
   10    3    8      2.05      0.00
   11    3    8      2.41      0.00
   12    3    8      2.09      0.00
   13    3    8      1.66      0.00
   14    3    8      1.04      0.00
   15    3    8      0.16      0.00
   16    3    8      0.86      0.00
   17    3    8      3.66      0.00
   18    3    8      4.65      0.00
   19    3    8      1.25      0.00
   20    3    8     -2.51      0.00
  -24    4    8     -0.74      0.00
  -23    4    8     -1.79      0.00
  -22    4    8      0.46      0.00
  -21    4    8      2.66      0.00
  -20    4    8      0.30      0.00
  -19    4    8     -1.76      0.00
  -18    4    8     -0.77      0.00
  -17    4    8     -0.15      0.00
  -16    4    8      0.14      0.00
  -15    4    8      0.93      0.00
  -14    4    8      0.49      0.00
  -13    4    8     -0.75      0.00
  -12    4    8     -0.68      0.00
  -11    4    8      0.34      0.00
  -10    4    8      0.33      0.00
   -9    4    8     -0.90      0.00
   -8    4    8     -2.07      0.00
   -7    4    8     -1.78      0.00
   -6    4    8     -0.14      0.00
   -5    4    8      1.29      0.00
   -4    4    8      3.18      0.00
   -3    4    8      5.63      0.00
   -2    4    8      5.60      0.00
   -1    4    8      3.41      0.00
    0    4    8      1.32      0.00
    1    4    8     -0.77      0.00
    2    4    8     -2.05      0.00
    3    4    8     -1.47      0.00
    4    4    8      0.07      0.00
    5    4    8      1.02      0.00
    6    4    8      1.01      0.00
    7    4    8      1.26      0.00
    8    4    8      1.03      0.00
    9    4    8     -1.14      0.00
   10    4    8     -2.89      0.00
   11    4    8     -2.09      0.00
   12    4    8     -0.17      0.00
   13    4    8      0.46      0.00
   14    4    8     -0.61      0.00
   15    4    8     -1.29      0.00
   16    4    8     -1.38      0.00
   17    4    8     -1.97      0.00
   18    4    8     -1.74      0.00
   19    4    8     -0.98      0.00
   20    4    8     -1.33      0.00
  -23    5    8      0.15      0.00
  -22    5    8      1.15      0.00
  -21    5    8      0.32      0.00
  -20    5    8     -0.69      0.00
  -19    5    8     -0.65      0.00
  -18    5    8      0.04      0.00
  -17    5    8      0.62      0.00
  -16    5    8     -0.25      0.00
  -15    5    8     -0.46      0.00
  -14    5    8      0.93      0.00
  -13    5    8      0.22      0.00
  -12    5    8     -1.38      0.00
  -11    5    8     -0.96      0.00
  -10    5    8     -0.62      0.00
   -9    5    8     -1.01      0.00
   -8    5    8     -0.44      0.00
   -7    5    8      0.95      0.00
   -6    5    8      1.31      0.00
   -5    5    8     -0.65      0.00
   -4    5    8     -2.72      0.00
   -3    5    8     -1.90      0.00
   -2    5    8      0.64      0.00
   -1    5    8      0.74      0.00
    0    5    8     -1.67      0.00
    1    5    8     -2.17      0.00
    2    5    8     -1.28      0.00
    3    5    8     -1.58      0.00
    4    5    8     -1.37      0.00
    5    5    8     -1.16      0.00
    6    5    8     -1.54      0.00
    7    5    8     -0.27      0.00
    8    5    8      1.38      0.00
    9    5    8      2.13      0.00
   10    5    8      2.35      0.00
   11    5    8      1.11      0.00
   12    5    8      0.12      0.00
   13    5    8      0.81      0.00
   14    5    8      0.84      0.00
   15    5    8     -0.65      0.00
   16    5    8     -1.51      0.00
   17    5    8     -0.20      0.00
   18    5    8      1.63      0.00
   19    5    8      1.38      0.00
   20    5    8     -0.10      0.00
  -23    6    8     -0.72      0.00
  -22    6    8     -0.06      0.00
  -21    6    8      0.20      0.00
  -20    6    8     -0.30      0.00
  -19    6    8     -1.73      0.00
  -18    6    8     -1.91      0.00
  -17    6    8     -1.10      0.00
  -16    6    8     -1.25      0.00
  -15    6    8     -1.14      0.00
  -14    6    8     -0.46      0.00
  -13    6    8     -0.07      0.00
  -12    6    8     -0.18      0.00
  -11    6    8     -0.69      0.00
  -10    6    8     -0.06      0.00
   -9    6    8      0.62      0.00
   -8    6    8     -0.54      0.00
   -7    6    8     -0.76      0.00
   -6    6    8      1.08      0.00
   -5    6    8      2.49      0.00
   -4    6    8      2.48      0.00
   -3    6    8      2.17      0.00
   -2    6    8      3.00      0.00
   -1    6    8      3.66      0.00
    0    6    8      2.09      0.00
    1    6    8     -0.71      0.00
    2    6    8     -2.70      0.00
    3    6    8     -2.81      0.00
    4    6    8     -1.74      0.00
    5    6    8     -0.31      0.00
    6    6    8      1.42      0.00
    7    6    8      1.47      0.00
    8    6    8      0.24      0.00
    9    6    8      0.29      0.00
   10    6    8      0.21      0.00
   11    6    8     -0.45      0.00
   12    6    8     -0.39      0.00
   13    6    8     -0.40      0.00
   14    6    8      0.12      0.00
   15    6    8      1.24      0.00
   16    6    8      0.76      0.00
   17    6    8     -0.21      0.00
   18    6    8      0.42      0.00
   19    6    8      1.02      0.00
   20    6    8      0.08      0.00
  -23    7    8     -1.17      0.00
  -22    7    8     -1.10      0.00
  -21    7    8     -0.08      0.00
  -20    7    8     -0.42      0.00
  -19    7    8     -1.36      0.00
  -18    7    8     -0.52      0.00
  -17    7    8     -0.02      0.00
  -16    7    8     -1.34      0.00
  -15    7    8     -2.08      0.00
  -14    7    8     -0.76      0.00
  -13    7    8      0.85      0.00
  -12    7    8      0.38      0.00
  -11    7    8     -0.68      0.00
  -10    7    8     -0.43      0.00
   -9    7    8     -0.70      0.00
   -8    7    8     -2.16      0.00
   -7    7    8     -3.59      0.00
   -6    7    8     -3.70      0.00
   -5    7    8     -1.49      0.00
   -4    7    8      0.84      0.00
   -3    7    8      1.09      0.00
   -2    7    8      0.00      0.00
   -1    7    8     -1.77      0.00
    0    7    8     -2.97      0.00
    1    7    8     -2.09      0.00
    2    7    8     -0.25      0.00
    3    7    8      0.42      0.00
    4    7    8     -0.27      0.00
    5    7    8     -0.48      0.00
    6    7    8     -0.27      0.00
    7    7    8     -0.74      0.00
    8    7    8      0.03      0.00
    9    7    8      2.04      0.00
   10    7    8      1.64      0.00
   11    7    8     -0.86      0.00
   12    7    8     -1.79      0.00
   13    7    8     -0.81      0.00
   14    7    8     -0.03      0.00
   15    7    8      0.36      0.00
   16    7    8      0.60      0.00
   17    7    8     -0.59      0.00
   18    7    8     -1.93      0.00
   19    7    8     -0.77      0.00
  -23    8    8      0.37      0.00
  -22    8    8     -1.33      0.00
  -21    8    8     -2.17      0.00
  -20    8    8     -0.83      0.00
  -19    8    8     -0.16      0.00
  -18    8    8     -1.42      0.00
  -17    8    8     -1.44      0.00
  -16    8    8     -0.48      0.00
  -15    8    8     -1.27      0.00
  -14    8    8     -1.61      0.00
  -13    8    8     -0.24      0.00
  -12    8    8     -0.40      0.00
  -11    8    8     -2.04      0.00
  -10    8    8     -2.46      0.00
   -9    8    8     -1.26      0.00
   -8    8    8      0.13      0.00
   -7    8    8      0.34      0.00
   -6    8    8      0.66      0.00
   -5    8    8      2.51      0.00
   -4    8    8      3.71      0.00
   -3    8    8      3.19      0.00
   -2    8    8      2.12      0.00
   -1    8    8      0.18      0.00
    0    8    8     -1.98      0.00
    1    8    8     -1.97      0.00
    2    8    8     -0.08      0.00
    3    8    8      1.27      0.00
    4    8    8      1.81      0.00
    5    8    8      2.31      0.00
    6    8    8      1.86      0.00
    7    8    8      0.58      0.00
    8    8    8      0.10      0.00
    9    8    8      0.14      0.00
   10    8    8     -0.02      0.00
   11    8    8     -0.36      0.00
   12    8    8     -0.96      0.00
   13    8    8     -0.56      0.00
   14    8    8      0.90      0.00
   15    8    8      1.19      0.00
   16    8    8      0.98      0.00
   17    8    8      1.82      0.00
   18    8    8      2.24      0.00
   19    8    8      1.86      0.00
  -22    9    8      0.23      0.00
  -21    9    8      1.01      0.00
  -20    9    8      0.69      0.00
  -19    9    8      0.04      0.00
  -18    9    8     -0.61      0.00
  -17    9    8     -1.42      0.00
  -16    9    8     -2.04      0.00
  -15    9    8     -2.49      0.00
  -14    9    8     -1.72      0.00
  -13    9    8      0.84      0.00
  -12    9    8      2.31      0.00
  -11    9    8      1.15      0.00
  -10    9    8     -0.03      0.00
   -9    9    8      0.27      0.00
   -8    9    8     -0.09      0.00
   -7    9    8     -2.06      0.00
   -6    9    8     -2.80      0.00
   -5    9    8     -1.06      0.00
   -4    9    8      0.86      0.00
   -3    9    8      1.51      0.00
   -2    9    8      0.93      0.00
   -1    9    8     -0.05      0.00
    0    9    8     -0.04      0.00
    1    9    8      0.98      0.00
    2    9    8      1.97      0.00
    3    9    8      1.94      0.00
    4    9    8      1.17      0.00
    5    9    8      0.68      0.00
    6    9    8     -0.10      0.00
    7    9    8     -0.32      0.00
    8    9    8      1.31      0.00
    9    9    8      2.22      0.00
   10    9    8      1.19      0.00
   11    9    8      0.11      0.00
   12    9    8     -0.55      0.00
   13    9    8     -0.68      0.00
   14    9    8      0.10      0.00
   15    9    8      1.47      0.00
   16    9    8      1.97      0.00
   17    9    8      0.01      0.00
   18    9    8     -1.92      0.00
   19    9    8     -0.70      0.00
  -22   10    8     -1.95      0.00
  -21   10    8     -0.88      0.00
  -20   10    8      0.97      0.00
  -19   10    8      0.89      0.00
  -18   10    8     -0.58      0.00
  -17   10    8     -0.01      0.00
  -16   10    8      1.72      0.00
  -15   10    8      1.47      0.00
  -14   10    8      0.23      0.00
  -13   10    8      0.24      0.00
  -12   10    8      1.53      0.00
  -11   10    8      1.77      0.00
  -10   10    8     -0.12      0.00
   -9   10    8     -0.52      0.00
   -8   10    8      1.19      0.00
   -7   10    8      0.78      0.00
   -6   10    8     -0.89      0.00
   -5   10    8     -0.12      0.00
   -4   10    8      2.32      0.00
   -3   10    8      3.40      0.00
   -2   10    8      1.49      0.00
   -1   10    8     -2.14      0.00
    0   10    8     -4.22      0.00
    1   10    8     -2.76      0.00
    2   10    8      0.43      0.00
    3   10    8      2.35      0.00
    4   10    8      3.02      0.00
    5   10    8      2.71      0.00
    6   10    8      1.26      0.00
    7   10    8      0.28      0.00
    8   10    8     -0.29      0.00
    9   10    8     -0.57      0.00
   10   10    8      0.06      0.00
   11   10    8     -0.26      0.00
   12   10    8     -0.68      0.00
   13   10    8      1.00      0.00
   14   10    8      1.81      0.00
   15   10    8      0.20      0.00
   16   10    8     -0.68      0.00
   17   10    8      0.89      0.00
   18   10    8      2.78      0.00
  -21   11    8     -0.65      0.00
  -20   11    8      1.42      0.00
  -19   11    8      1.90      0.00
  -18   11    8      0.11      0.00
  -17   11    8     -1.04      0.00
  -16   11    8     -0.82      0.00
  -15   11    8     -0.49      0.00
  -14   11    8     -0.28      0.00
  -13   11    8      0.13      0.00
  -12   11    8      0.26      0.00
  -11   11    8     -0.59      0.00
  -10   11    8     -1.07      0.00
   -9   11    8     -0.82      0.00
   -8   11    8     -1.57      0.00
   -7   11    8     -2.01      0.00
   -6   11    8     -1.31      0.00
   -5   11    8     -1.36      0.00
   -4   11    8     -1.11      0.00
   -3   11    8      0.37      0.00
   -2   11    8      1.32      0.00
   -1   11    8      1.54      0.00
    0   11    8      1.58      0.00
    1   11    8      1.30      0.00
    2   11    8      1.12      0.00
    3   11    8      0.99      0.00
    4   11    8     -0.17      0.00
    5   11    8     -1.49      0.00
    6   11    8     -0.23      0.00
    7   11    8      2.19      0.00
    8   11    8      2.50      0.00
    9   11    8      1.76      0.00
   10   11    8      1.21      0.00
   11   11    8      0.56      0.00
   12   11    8      0.07      0.00
   13   11    8     -0.33      0.00
   14   11    8      0.18      0.00
   15   11    8      0.79      0.00
   16   11    8     -0.22      0.00
   17   11    8     -0.77      0.00
   18   11    8     -0.09      0.00
  -21   12    8      0.49      0.00
  -20   12    8      0.56      0.00
  -19   12    8      1.15      0.00
  -18   12    8      1.52      0.00
  -17   12    8      1.27      0.00
  -16   12    8      1.31      0.00
  -15   12    8      1.27      0.00
  -14   12    8      0.26      0.00
  -13   12    8      0.10      0.00
  -12   12    8      0.90      0.00
  -11   12    8      0.22      0.00
  -10   12    8     -0.69      0.00
   -9   12    8     -0.22      0.00
   -8   12    8     -0.08      0.00
   -7   12    8     -0.86      0.00
   -6   12    8     -1.71      0.00
   -5   12    8     -1.75      0.00
   -4   12    8     -0.12      0.00
   -3   12    8      1.67      0.00
   -2   12    8      1.70      0.00
   -1   12    8      0.89      0.00
    0   12    8      0.05      0.00
    1   12    8     -1.33      0.00
    2   12    8     -1.46      0.00
    3   12    8      0.73      0.00
    4   12    8      1.70      0.00
    5   12    8      0.07      0.00
    6   12    8     -1.24      0.00
    7   12    8     -1.20      0.00
    8   12    8     -0.69      0.00
    9   12    8     -0.37      0.00
   10   12    8     -0.63      0.00
   11   12    8     -0.58      0.00
   12   12    8      0.25      0.00
   13   12    8      1.19      0.00
   14   12    8      1.27      0.00
   15   12    8     -0.31      0.00
   16   12    8     -2.38      0.00
   17   12    8     -2.49      0.00
   18   12    8     -0.20      0.00
  -20   13    8      0.56      0.00
  -19   13    8      2.26      0.00
  -18   13    8      2.32      0.00
  -17   13    8      1.74      0.00
  -16   13    8      1.57      0.00
  -15   13    8      1.26      0.00
  -14   13    8     -0.11      0.00
  -13   13    8     -1.08      0.00
  -12   13    8     -0.43      0.00
  -11   13    8     -0.41      0.00
  -10   13    8     -2.01      0.00
   -9   13    8     -2.88      0.00
   -8   13    8     -1.79      0.00
   -7   13    8     -0.35      0.00
   -6   13    8     -0.37      0.00
   -5   13    8     -1.48      0.00
   -4   13    8     -2.79      0.00
   -3   13    8     -3.66      0.00
   -2   13    8     -2.41      0.00
   -1   13    8      0.22      0.00
    0   13    8      0.92      0.00
    1   13    8      0.12      0.00
    2   13    8     -0.06      0.00
    3   13    8     -0.54      0.00
    4   13    8     -1.60      0.00
    5   13    8     -1.87      0.00
    6   13    8     -1.25      0.00
    7   13    8     -0.15      0.00
    8   13    8      1.13      0.00
    9   13    8      1.80      0.00
   10   13    8      1.53      0.00
   11   13    8      0.93      0.00
   12   13    8      0.77      0.00
   13   13    8      1.09      0.00
   14   13    8      1.57      0.00
   15   13    8      1.51      0.00
   16   13    8      0.04      0.00
   17   13    8     -1.26      0.00
  -20   14    8     -3.17      0.00
  -19   14    8     -1.62      0.00
  -18   14    8      0.77      0.00
  -17   14    8      0.16      0.00
  -16   14    8     -1.41      0.00
  -15   14    8     -1.39      0.00
  -14   14    8     -1.28      0.00
  -13   14    8     -1.55      0.00
  -12   14    8     -1.82      0.00
  -11   14    8     -1.40      0.00
  -10   14    8     -0.12      0.00
   -9   14    8     -0.02      0.00
   -8   14    8     -0.54      0.00
   -7   14    8     -0.26      0.00
   -6   14    8     -0.34      0.00
   -5   14    8      0.37      0.00
   -4   14    8      1.81      0.00
   -3   14    8      0.88      0.00
   -2   14    8     -0.84      0.00
   -1   14    8     -0.57      0.00
    0   14    8      0.38      0.00
    1   14    8      0.85      0.00
    2   14    8      1.35      0.00
    3   14    8      1.56      0.00
    4   14    8      0.33      0.00
    5   14    8     -1.07      0.00
    6   14    8     -0.84      0.00
    7   14    8     -0.46      0.00
    8   14    8     -0.38      0.00
    9   14    8      0.46      0.00
   10   14    8      0.57      0.00
   11   14    8     -0.03      0.00
   12   14    8      0.31      0.00
   13   14    8      0.70      0.00
   14   14    8      0.08      0.00
   15   14    8     -1.15      0.00
   16   14    8     -2.29      0.00
  -19   15    8      0.24      0.00
  -18   15    8      1.21      0.00
  -17   15    8      0.49      0.00
  -16   15    8     -0.21      0.00
  -15   15    8     -1.15      0.00
  -14   15    8     -1.93      0.00
  -13   15    8     -1.34      0.00
  -12   15    8      0.30      0.00
  -11   15    8      1.20      0.00
  -10   15    8     -0.90      0.00
   -9   15    8     -2.08      0.00
   -8   15    8      1.52      0.00
   -7   15    8      3.77      0.00
   -6   15    8      1.88      0.00
   -5   15    8     -0.13      0.00
   -4   15    8     -1.79      0.00
   -3   15    8     -1.85      0.00
   -2   15    8      0.02      0.00
   -1   15    8      0.09      0.00
    0   15    8     -0.74      0.00
    1   15    8      0.07      0.00
    2   15    8      1.15      0.00
    3   15    8      1.31      0.00
    4   15    8      0.21      0.00
    5   15    8     -1.63      0.00
    6   15    8     -2.24      0.00
    7   15    8     -0.75      0.00
    8   15    8      0.71      0.00
    9   15    8      0.42      0.00
   10   15    8      0.35      0.00
   11   15    8      0.77      0.00
   12   15    8      0.25      0.00
   13   15    8      0.80      0.00
   14   15    8      1.81      0.00
   15   15    8      0.55      0.00
   16   15    8     -0.94      0.00
  -18   16    8     -0.59      0.00
  -17   16    8     -0.12      0.00
  -16   16    8      0.29      0.00
  -15   16    8      0.57      0.00
  -14   16    8      0.37      0.00
  -13   16    8     -1.50      0.00
  -12   16    8     -1.52      0.00
  -11   16    8      0.75      0.00
  -10   16    8      0.73      0.00
   -9   16    8     -0.04      0.00
   -8   16    8      0.48      0.00
   -7   16    8      0.22      0.00
   -6   16    8     -0.53      0.00
   -5   16    8     -1.29      0.00
   -4   16    8     -1.89      0.00
   -3   16    8     -1.88      0.00
   -2   16    8     -2.63      0.00
   -1   16    8     -3.71      0.00
    0   16    8     -3.60      0.00
    1   16    8     -1.91      0.00
    2   16    8      0.83      0.00
    3   16    8      1.39      0.00
    4   16    8     -0.72      0.00
    5   16    8     -1.69      0.00
    6   16    8     -0.78      0.00
    7   16    8      0.15      0.00
    8   16    8      0.53      0.00
    9   16    8      1.08      0.00
   10   16    8      1.63      0.00
   11   16    8      1.02      0.00
   12   16    8      1.03      0.00
   13   16    8      2.90      0.00
   14   16    8      3.76      0.00
   15   16    8      2.59      0.00
  -18   17    8     -1.68      0.00
  -17   17    8     -2.46      0.00
  -16   17    8     -2.84      0.00
  -15   17    8     -1.89      0.00
  -14   17    8     -1.12      0.00
  -13   17    8     -1.40      0.00
  -12   17    8     -1.58      0.00
  -11   17    8     -0.82      0.00
  -10   17    8     -0.01      0.00
   -9   17    8     -1.69      0.00
   -8   17    8     -3.29      0.00
   -7   17    8      0.09      0.00
   -6   17    8      2.87      0.00
   -5   17    8      0.10      0.00
   -4   17    8     -1.02      0.00
   -3   17    8      1.93      0.00
   -2   17    8      2.39      0.00
   -1   17    8     -0.93      0.00
    0   17    8     -3.73      0.00
    1   17    8     -3.00      0.00
    2   17    8      0.13      0.00
    3   17    8      2.05      0.00
    4   17    8      1.03      0.00
    5   17    8     -0.76      0.00
    6   17    8     -0.37      0.00
    7   17    8      0.68      0.00
    8   17    8     -0.09      0.00
    9   17    8     -0.50      0.00
   10   17    8      0.30      0.00
   11   17    8      0.21      0.00
   12   17    8     -0.39      0.00
   13   17    8     -0.20      0.00
   14   17    8      0.13      0.00
  -17   18    8     -0.96      0.00
  -16   18    8      1.84      0.00
  -15   18    8      2.93      0.00
  -14   18    8      0.62      0.00
  -13   18    8     -1.11      0.00
  -12   18    8     -0.75      0.00
  -11   18    8     -0.02      0.00
  -10   18    8      0.96      0.00
   -9   18    8      2.25      0.00
   -8   18    8      1.82      0.00
   -7   18    8     -0.20      0.00
   -6   18    8     -0.58      0.00
   -5   18    8     -0.20      0.00
   -4   18    8     -2.00      0.00
   -3   18    8     -2.45      0.00
   -2   18    8      0.45      0.00
   -1   18    8      0.87      0.00
    0   18    8     -2.34      0.00
    1   18    8     -3.47      0.00
    2   18    8     -1.56      0.00
    3   18    8      0.21      0.00
    4   18    8      0.92      0.00
    5   18    8      0.42      0.00
    6   18    8     -1.08      0.00
    7   18    8     -1.24      0.00
    8   18    8      0.25      0.00
    9   18    8      0.62      0.00
   10   18    8      0.05      0.00
   11   18    8      0.08      0.00
   12   18    8     -0.36      0.00
   13   18    8     -0.55      0.00
  -16   19    8      0.54      0.00
  -15   19    8      3.13      0.00
  -14   19    8      2.46      0.00
  -13   19    8     -0.31      0.00
  -12   19    8      1.01      0.00
  -11   19    8      5.06      0.00
  -10   19    8      5.80      0.00
   -9   19    8      2.54      0.00
   -8   19    8     -0.71      0.00
   -7   19    8     -1.10      0.00
   -6   19    8     -0.90      0.00
   -5   19    8     -1.24      0.00
   -4   19    8      0.48      0.00
   -3   19    8      2.12      0.00
   -2   19    8      0.73      0.00
   -1   19    8     -0.90      0.00
    0   19    8     -1.36      0.00
    1   19    8     -1.27      0.00
    2   19    8     -0.23      0.00
    3   19    8      1.00      0.00
    4   19    8      1.81      0.00
    5   19    8      2.19      0.00
    6   19    8      1.53      0.00
    7   19    8      0.41      0.00
    8   19    8     -0.07      0.00
    9   19    8      0.03      0.00
   10   19    8      0.00      0.00
   11   19    8     -0.16      0.00
   12   19    8     -0.24      0.00
  -14   20    8      0.07      0.00
  -13   20    8     -2.47      0.00
  -12   20    8     -3.49      0.00
  -11   20    8     -1.50      0.00
  -10   20    8      1.91      0.00
   -9   20    8      1.08      0.00
   -8   20    8     -2.15      0.00
   -7   20    8     -2.27      0.00
   -6   20    8     -1.22      0.00
   -5   20    8     -0.71      0.00
   -4   20    8     -0.04      0.00
   -3   20    8      0.85      0.00
   -2   20    8      2.20      0.00
   -1   20    8      1.47      0.00
    0   20    8     -1.35      0.00
    1   20    8     -1.92      0.00
    2   20    8      0.16      0.00
    3   20    8      3.03      0.00
    4   20    8      4.71      0.00
    5   20    8      3.51      0.00
    6   20    8      1.59      0.00
    7   20    8      0.52      0.00
    8   20    8     -0.16      0.00
    9   20    8      0.20      0.00
   10   20    8      0.97      0.00
   11   20    8      0.88      0.00
  -13   21    8     -0.94      0.00
  -12   21    8      0.80      0.00
  -11   21    8      4.58      0.00
  -10   21    8      3.95      0.00
   -9   21    8      2.16      0.00
   -8   21    8      3.49      0.00
   -7   21    8      0.67      0.00
   -6   21    8     -4.58      0.00
   -5   21    8     -2.97      0.00
   -4   21    8      1.25      0.00
   -3   21    8      1.88      0.00
   -2   21    8      0.96      0.00
   -1   21    8      1.41      0.00
    0   21    8      3.09      0.00
    1   21    8      2.44      0.00
    2   21    8      0.10      0.00
    3   21    8     -0.05      0.00
    4   21    8     -0.12      0.00
    5   21    8     -1.29      0.00
    6   21    8     -1.31      0.00
    7   21    8     -0.73      0.00
    8   21    8     -0.64      0.00
    9   21    8     -1.13      0.00
   10   21    8     -1.11      0.00
  -12   22    8     -2.82      0.00
  -11   22    8      2.36      0.00
  -10   22    8      4.58      0.00
   -9   22    8      1.91      0.00
   -8   22    8      1.78      0.00
   -7   22    8      5.56      0.00
   -6   22    8      4.80      0.00
   -5   22    8     -1.87      0.00
   -4   22    8     -1.66      0.00
   -3   22    8      6.01      0.00
   -2   22    8      6.96      0.00
   -1   22    8      2.33      0.00
    0   22    8      1.55      0.00
    1   22    8      3.72      0.00
    2   22    8      6.20      0.00
    3   22    8      6.76      0.00
    4   22    8      3.57      0.00
    5   22    8      0.01      0.00
    6   22    8     -0.69      0.00
    7   22    8      0.52      0.00
    8   22    8      0.96      0.00
   -9   23    8     -0.09      0.00
   -8   23    8      1.00      0.00
   -7   23    8      2.75      0.00
   -6   23    8      3.44      0.00
   -5   23    8      1.27      0.00
   -4   23    8     -0.26      0.00
   -3   23    8      0.53      0.00
   -2   23    8      2.26      0.00
   -1   23    8      2.96      0.00
    0   23    8      1.51      0.00
    1   23    8      0.26      0.00
    2   23    8      0.02      0.00
    3   23    8     -0.74      0.00
    4   23    8     -1.28      0.00
    5   23    8     -1.28      0.00
    6   23    8     -0.96      0.00
   -7   24    8      6.02      0.00
   -6   24    8      2.57      0.00
   -5   24    8     -4.50      0.00
   -4   24    8     -6.22      0.00
   -3   24    8     -0.73      0.00
   -2   24    8      3.72      0.00
   -1   24    8      2.97      0.00
    0   24    8      3.19      0.00
    1   24    8      7.43      0.00
    2   24    8      9.45      0.00
  -24    1    9      0.50      0.00
  -23    1    9      0.80      0.00
  -22    1    9      1.25      0.00
  -21    1    9      1.57      0.00
  -20    1    9      1.11      0.00
  -19    1    9      0.97      0.00
  -18    1    9      1.42      0.00
  -17    1    9      1.69      0.00
  -16    1    9      2.15      0.00
  -15    1    9      1.60      0.00
  -14    1    9     -0.13      0.00
  -13    1    9     -0.36      0.00
  -12    1    9      0.20      0.00
  -11    1    9      0.03      0.00
  -10    1    9      0.42      0.00
   -9    1    9      0.34      0.00
   -8    1    9     -0.91      0.00
   -7    1    9     -0.37      0.00
   -6    1    9      0.84      0.00
   -5    1    9     -2.94      0.00
   -4    1    9     -9.91      0.00
   -3    1    9    -11.06      0.00
   -2    1    9     -3.80      0.00
   -1    1    9      5.65      0.00
    0    1    9      9.51      0.00
    1    1    9      4.83      0.00
    2    1    9     -3.33      0.00
    3    1    9     -9.31      0.00
    4    1    9    -11.80      0.00
    5    1    9    -10.15      0.00
    6    1    9     -6.25      0.00
    7    1    9     -3.36      0.00
    8    1    9     -0.92      0.00
    9    1    9      1.18      0.00
   10    1    9      1.54      0.00
   11    1    9      0.53      0.00
   12    1    9     -1.02      0.00
   13    1    9     -1.53      0.00
   14    1    9     -0.46      0.00
   15    1    9     -0.31      0.00
   16    1    9     -1.74      0.00
   17    1    9     -1.95      0.00
   18    1    9      0.26      0.00
   19    1    9      2.49      0.00
   20    1    9      2.58      0.00
  -24    2    9      0.13      0.00
  -23    2    9     -3.65      0.00
  -22    2    9     -4.17      0.00
  -21    2    9     -1.63      0.00
  -20    2    9     -0.60      0.00
  -19    2    9      0.04      0.00
  -18    2    9      0.71      0.00
  -17    2    9      0.25      0.00
  -16    2    9      0.05      0.00
  -15    2    9     -0.10      0.00
  -14    2    9     -1.38      0.00
  -13    2    9     -2.39      0.00
  -12    2    9     -1.50      0.00
  -11    2    9     -0.08      0.00
  -10    2    9      0.25      0.00
   -9    2    9      0.34      0.00
   -8    2    9     -1.05      0.00
   -7    2    9     -3.98      0.00
   -6    2    9     -2.49      0.00
   -5    2    9      3.46      0.00
   -4    2    9      5.37      0.00
   -3    2    9      0.82      0.00
   -2    2    9     -3.42      0.00
   -1    2    9     -2.88      0.00
    0    2    9     -1.56      0.00
    1    2    9     -3.18      0.00
    2    2    9     -5.02      0.00
    3    2    9     -4.25      0.00
    4    2    9     -1.71      0.00
    5    2    9     -0.70      0.00
    6    2    9     -1.31      0.00
    7    2    9      0.68      0.00
    8    2    9      3.26      0.00
    9    2    9      1.72      0.00
   10    2    9     -0.71      0.00
   11    2    9     -0.83      0.00
   12    2    9     -0.42      0.00
   13    2    9     -0.95      0.00
   14    2    9     -1.74      0.00
   15    2    9     -1.15      0.00
   16    2    9     -0.98      0.00
   17    2    9     -3.17      0.00
   18    2    9     -3.29      0.00
   19    2    9      0.41      0.00
   20    2    9      2.53      0.00
  -24    3    9      0.21      0.00
  -23    3    9      0.67      0.00
  -22    3    9     -0.37      0.00
  -21    3    9     -1.56      0.00
  -20    3    9     -0.14      0.00
  -19    3    9      0.90      0.00
  -18    3    9     -0.22      0.00
  -17    3    9     -0.56      0.00
  -16    3    9     -0.56      0.00
  -15    3    9     -0.51      0.00
  -14    3    9      0.34      0.00
  -13    3    9      0.31      0.00
  -12    3    9      0.42      0.00
  -11    3    9      1.28      0.00
  -10    3    9      1.17      0.00
   -9    3    9      1.48      0.00
   -8    3    9      2.37      0.00
   -7    3    9      1.48      0.00
   -6    3    9     -0.54      0.00
   -5    3    9     -2.16      0.00
   -4    3    9     -4.55      0.00
   -3    3    9     -6.97      0.00
   -2    3    9     -4.85      0.00
   -1    3    9      1.42      0.00
    0    3    9      5.64      0.00
    1    3    9      5.43      0.00
    2    3    9      1.95      0.00
    3    3    9     -1.18      0.00
    4    3    9     -0.60      0.00
    5    3    9      0.13      0.00
    6    3    9     -1.30      0.00
    7    3    9     -1.64      0.00
    8    3    9     -0.16      0.00
    9    3    9      2.11      0.00
   10    3    9      3.44      0.00
   11    3    9      2.02      0.00
   12    3    9      0.06      0.00
   13    3    9     -0.42      0.00
   14    3    9     -0.05      0.00
   15    3    9      0.65      0.00
   16    3    9      0.91      0.00
   17    3    9      0.81      0.00
   18    3    9      1.18      0.00
   19    3    9      1.53      0.00
   20    3    9      1.28      0.00
  -23    4    9     -1.10      0.00
  -22    4    9     -1.86      0.00
  -21    4    9     -0.33      0.00
  -20    4    9      1.10      0.00
  -19    4    9      0.21      0.00
  -18    4    9     -0.37      0.00
  -17    4    9      0.32      0.00
  -16    4    9      0.52      0.00
  -15    4    9      0.07      0.00
  -14    4    9     -0.61      0.00
  -13    4    9     -0.30      0.00
  -12    4    9      0.65      0.00
  -11    4    9      0.28      0.00
  -10    4    9      0.08      0.00
   -9    4    9      0.46      0.00
   -8    4    9     -0.91      0.00
   -7    4    9     -2.67      0.00
   -6    4    9     -1.37      0.00
   -5    4    9      2.83      0.00
   -4    4    9      4.94      0.00
   -3    4    9      1.78      0.00
   -2    4    9     -1.79      0.00
   -1    4    9     -1.26      0.00
    0    4    9      0.34      0.00
    1    4    9     -0.29      0.00
    2    4    9     -1.19      0.00
    3    4    9     -0.50      0.00
    4    4    9     -0.42      0.00
    5    4    9     -0.89      0.00
    6    4    9      0.22      0.00
    7    4    9      0.18      0.00
    8    4    9     -1.96      0.00
    9    4    9     -2.78      0.00
   10    4    9     -2.23      0.00
   11    4    9     -1.63      0.00
   12    4    9     -1.38      0.00
   13    4    9     -1.84      0.00
   14    4    9     -1.00      0.00
   15    4    9      1.12      0.00
   16    4    9      0.73      0.00
   17    4    9     -2.08      0.00
   18    4    9     -3.10      0.00
   19    4    9     -1.19      0.00
   20    4    9      0.72      0.00
  -23    5    9      1.68      0.00
  -22    5    9     -0.24      0.00
  -21    5    9     -0.88      0.00
  -20    5    9      0.55      0.00
  -19    5    9      1.51      0.00
  -18    5    9      1.04      0.00
  -17    5    9      0.21      0.00
  -16    5    9     -0.22      0.00
  -15    5    9     -0.41      0.00
  -14    5    9     -0.17      0.00
  -13    5    9      0.22      0.00
  -12    5    9     -0.10      0.00
  -11    5    9     -0.42      0.00
  -10    5    9     -0.23      0.00
   -9    5    9      0.25      0.00
   -8    5    9      1.26      0.00
   -7    5    9      1.11      0.00
   -6    5    9     -0.62      0.00
   -5    5    9     -1.27      0.00
   -4    5    9     -1.61      0.00
   -3    5    9     -3.22      0.00
   -2    5    9     -3.84      0.00
   -1    5    9     -2.38      0.00
    0    5    9     -0.17      0.00
    1    5    9      1.97      0.00
    2    5    9      3.41      0.00
    3    5    9      3.50      0.00
    4    5    9      2.29      0.00
    5    5    9      0.90      0.00
    6    5    9     -0.05      0.00
    7    5    9     -0.86      0.00
    8    5    9     -0.66      0.00
    9    5    9      0.91      0.00
   10    5    9      1.77      0.00
   11    5    9      1.00      0.00
   12    5    9      0.45      0.00
   13    5    9      0.90      0.00
   14    5    9      0.62      0.00
   15    5    9      0.01      0.00
   16    5    9      1.24      0.00
   17    5    9      2.40      0.00
   18    5    9      1.16      0.00
   19    5    9      0.14      0.00
  -23    6    9      1.01      0.00
  -22    6    9      1.55      0.00
  -21    6    9      1.32      0.00
  -20    6    9      1.67      0.00
  -19    6    9      0.90      0.00
  -18    6    9     -1.07      0.00
  -17    6    9     -0.64      0.00
  -16    6    9      1.24      0.00
  -15    6    9      0.67      0.00
  -14    6    9     -0.66      0.00
  -13    6    9      0.23      0.00
  -12    6    9      1.33      0.00
  -11    6    9      0.85      0.00
  -10    6    9      0.25      0.00
   -9    6    9      0.57      0.00
   -8    6    9      1.12      0.00
   -7    6    9      1.03      0.00
   -6    6    9      0.62      0.00
   -5    6    9      0.52      0.00
   -4    6    9      0.28      0.00
   -3    6    9     -0.04      0.00
   -2    6    9      0.47      0.00
   -1    6    9      1.75      0.00
    0    6    9      2.43      0.00
    1    6    9      1.45      0.00
    2    6    9      0.06      0.00
    3    6    9     -0.12      0.00
    4    6    9      0.34      0.00
    5    6    9      0.87      0.00
    6    6    9      1.08      0.00
    7    6    9      0.00      0.00
    8    6    9     -1.74      0.00
    9    6    9     -2.58      0.00
   10    6    9     -1.49      0.00
   11    6    9      0.42      0.00
   12    6    9      0.17      0.00
   13    6    9     -1.12      0.00
   14    6    9     -0.53      0.00
   15    6    9      0.37      0.00
   16    6    9      0.30      0.00
   17    6    9      0.23      0.00
   18    6    9     -0.32      0.00
   19    6    9     -0.94      0.00
  -23    7    9      0.62      0.00
  -22    7    9      1.36      0.00
  -21    7    9      1.58      0.00
  -20    7    9      0.60      0.00
  -19    7    9      0.51      0.00
  -18    7    9      1.33      0.00
  -17    7    9      0.96      0.00
  -16    7    9      0.86      0.00
  -15    7    9      1.63      0.00
  -14    7    9      1.32      0.00
  -13    7    9      0.70      0.00
  -12    7    9      1.13      0.00
  -11    7    9      1.61      0.00
  -10    7    9      0.94      0.00
   -9    7    9     -0.30      0.00
   -8    7    9     -0.66      0.00
   -7    7    9     -0.26      0.00
   -6    7    9     -0.65      0.00
   -5    7    9     -2.01      0.00
   -4    7    9     -2.72      0.00
   -3    7    9     -2.30      0.00
   -2    7    9     -2.11      0.00
   -1    7    9     -1.71      0.00
    0    7    9     -0.19      0.00
    1    7    9      1.10      0.00
    2    7    9      1.22      0.00
    3    7    9      0.06      0.00
    4    7    9     -1.19      0.00
    5    7    9     -0.70      0.00
    6    7    9     -0.01      0.00
    7    7    9     -0.20      0.00
    8    7    9      0.02      0.00
    9    7    9      0.15      0.00
   10    7    9      0.06      0.00
   11    7    9      0.42      0.00
   12    7    9      0.53      0.00
   13    7    9      0.08      0.00
   14    7    9     -1.00      0.00
   15    7    9     -1.64      0.00
   16    7    9     -0.72      0.00
   17    7    9     -0.25      0.00
   18    7    9     -1.20      0.00
   19    7    9     -1.72      0.00
  -22    8    9     -0.04      0.00
  -21    8    9      0.68      0.00
  -20    8    9      1.43      0.00
  -19    8    9      1.37      0.00
  -18    8    9      0.26      0.00
  -17    8    9      0.30      0.00
  -16    8    9      1.68      0.00
  -15    8    9      1.56      0.00
  -14    8    9     -0.31      0.00
  -13    8    9     -1.80      0.00
  -12    8    9     -1.12      0.00
  -11    8    9      0.86      0.00
  -10    8    9      0.94      0.00
   -9    8    9      0.09      0.00
   -8    8    9      1.22      0.00
   -7    8    9      2.87      0.00
   -6    8    9      2.87      0.00
   -5    8    9      1.35      0.00
   -4    8    9     -0.21      0.00
   -3    8    9     -0.07      0.00
   -2    8    9      1.37      0.00
   -1    8    9      1.81      0.00
    0    8    9      0.55      0.00
    1    8    9     -0.69      0.00
    2    8    9     -1.52      0.00
    3    8    9     -2.26      0.00
    4    8    9     -1.45      0.00
    5    8    9      0.17      0.00
    6    8    9      0.74      0.00
    7    8    9      0.51      0.00
    8    8    9     -1.04      0.00
    9    8    9     -2.24      0.00
   10    8    9     -0.53      0.00
   11    8    9      1.16      0.00
   12    8    9      0.97      0.00
   13    8    9      0.56      0.00
   14    8    9     -0.70      0.00
   15    8    9     -2.54      0.00
   16    8    9     -1.95      0.00
   17    8    9      1.33      0.00
   18    8    9      2.83      0.00
   19    8    9      0.44      0.00
  -22    9    9      2.22      0.00
  -21    9    9      0.92      0.00
  -20    9    9     -1.19      0.00
  -19    9    9     -0.79      0.00
  -18    9    9      0.47      0.00
  -17    9    9      0.21      0.00
  -16    9    9     -0.36      0.00
  -15    9    9      0.46      0.00
  -14    9    9      0.89      0.00
  -13    9    9     -0.50      0.00
  -12    9    9     -1.15      0.00
  -11    9    9      0.19      0.00
  -10    9    9      1.49      0.00
   -9    9    9      0.66      0.00
   -8    9    9     -1.62      0.00
   -7    9    9     -1.89      0.00
   -6    9    9     -0.75      0.00
   -5    9    9     -2.27      0.00
   -4    9    9     -4.46      0.00
   -3    9    9     -3.51      0.00
   -2    9    9     -0.82      0.00
   -1    9    9      1.70      0.00
    0    9    9      3.13      0.00
    1    9    9      1.55      0.00
    2    9    9     -2.01      0.00
    3    9    9     -3.69      0.00
    4    9    9     -3.40      0.00
    5    9    9     -3.01      0.00
    6    9    9     -1.52      0.00
    7    9    9      0.35      0.00
    8    9    9      0.31      0.00
    9    9    9     -0.43      0.00
   10    9    9     -0.18      0.00
   11    9    9      0.75      0.00
   12    9    9      0.68      0.00
   13    9    9     -0.86      0.00
   14    9    9     -1.22      0.00
   15    9    9     -0.49      0.00
   16    9    9     -1.42      0.00
   17    9    9     -2.56      0.00
   18    9    9     -2.17      0.00
  -22   10    9     -0.61      0.00
  -21   10    9     -0.41      0.00
  -20   10    9     -0.64      0.00
  -19   10    9     -0.85      0.00
  -18   10    9     -0.13      0.00
  -17   10    9      0.43      0.00
  -16   10    9      0.45      0.00
  -15   10    9      0.70      0.00
  -14   10    9      0.01      0.00
  -13   10    9     -1.30      0.00
  -12   10    9     -0.87      0.00
  -11   10    9      0.37      0.00
  -10   10    9      0.56      0.00
   -9   10    9      0.41      0.00
   -8   10    9      0.95      0.00
   -7   10    9      2.00      0.00
   -6   10    9      1.98      0.00
   -5   10    9      0.50      0.00
   -4   10    9     -0.55      0.00
   -3   10    9     -0.84      0.00
   -2   10    9     -1.21      0.00
   -1   10    9     -1.16      0.00
    0   10    9     -1.02      0.00
    1   10    9     -1.55      0.00
    2   10    9     -1.37      0.00
    3   10    9     -0.07      0.00
    4   10    9      0.50      0.00
    5   10    9      0.08      0.00
    6   10    9     -0.48      0.00
    7   10    9     -1.48      0.00
    8   10    9     -2.18      0.00
    9   10    9     -1.54      0.00
   10   10    9     -0.53      0.00
   11   10    9      0.01      0.00
   12   10    9      0.46      0.00
   13   10    9      0.45      0.00
   14   10    9     -0.45      0.00
   15   10    9     -1.00      0.00
   16   10    9     -0.27      0.00
   17   10    9      0.82      0.00
   18   10    9      1.33      0.00
  -21   11    9     -1.27      0.00
  -20   11    9     -1.90      0.00
  -19   11    9     -1.37      0.00
  -18   11    9     -0.55      0.00
  -17   11    9     -0.89      0.00
  -16   11    9     -1.64      0.00
  -15   11    9     -0.81      0.00
  -14   11    9      0.19      0.00
  -13   11    9     -0.68      0.00
  -12   11    9     -1.69      0.00
  -11   11    9     -0.54      0.00
  -10   11    9      1.28      0.00
   -9   11    9      0.80      0.00
   -8   11    9     -0.53      0.00
   -7   11    9      0.19      0.00
   -6   11    9      1.20      0.00
   -5   11    9      0.51      0.00
   -4   11    9     -0.96      0.00
   -3   11    9     -1.96      0.00
   -2   11    9     -0.67      0.00
   -1   11    9      2.29      0.00
    0   11    9      3.17      0.00
    1   11    9      1.40      0.00
    2   11    9     -0.79      0.00
    3   11    9     -2.23      0.00
    4   11    9     -2.26      0.00
    5   11    9     -0.98      0.00
    6   11    9      0.34      0.00
    7   11    9      0.60      0.00
    8   11    9      0.14      0.00
    9   11    9     -0.03      0.00
   10   11    9      0.09      0.00
   11   11    9      0.35      0.00
   12   11    9      0.19      0.00
   13   11    9     -1.10      0.00
   14   11    9     -1.38      0.00
   15   11    9      0.65      0.00
   16   11    9      1.73      0.00
   17   11    9      0.05      0.00
  -21   12    9      0.60      0.00
  -20   12    9     -1.83      0.00
  -19   12    9     -2.50      0.00
  -18   12    9     -0.90      0.00
  -17   12    9     -0.46      0.00
  -16   12    9     -0.81      0.00
  -15   12    9     -0.18      0.00
  -14   12    9      0.66      0.00
  -13   12    9      1.08      0.00
  -12   12    9      0.82      0.00
  -11   12    9      0.89      0.00
  -10   12    9      1.96      0.00
   -9   12    9      2.36      0.00
   -8   12    9      2.19      0.00
   -7   12    9      1.99      0.00
   -6   12    9      1.15      0.00
   -5   12    9      1.30      0.00
   -4   12    9      2.51      0.00
   -3   12    9      2.13      0.00
   -2   12    9      0.28      0.00
   -1   12    9     -0.77      0.00
    0   12    9     -0.09      0.00
    1   12    9      0.60      0.00
    2   12    9      0.48      0.00
    3   12    9      1.49      0.00
    4   12    9      2.80      0.00
    5   12    9      1.89      0.00
    6   12    9     -0.39      0.00
    7   12    9     -1.62      0.00
    8   12    9     -0.90      0.00
    9   12    9     -0.17      0.00
   10   12    9     -0.61      0.00
   11   12    9     -0.18      0.00
   12   12    9      0.74      0.00
   13   12    9      0.29      0.00
   14   12    9     -0.49      0.00
   15   12    9     -0.08      0.00
   16   12    9      1.15      0.00
   17   12    9      1.14      0.00
  -20   13    9      1.06      0.00
  -19   13    9      0.22      0.00
  -18   13    9     -1.03      0.00
  -17   13    9     -1.12      0.00
  -16   13    9     -0.22      0.00
  -15   13    9      0.54      0.00
  -14   13    9      1.04      0.00
  -13   13    9      0.58      0.00
  -12   13    9      0.22      0.00
  -11   13    9      1.10      0.00
  -10   13    9      0.55      0.00
   -9   13    9     -0.33      0.00
   -8   13    9      1.31      0.00
   -7   13    9      1.92      0.00
   -6   13    9      0.59      0.00
   -5   13    9      0.30      0.00
   -4   13    9      0.06      0.00
   -3   13    9     -0.32      0.00
   -2   13    9     -0.03      0.00
   -1   13    9     -0.23      0.00
    0   13    9     -0.26      0.00
    1   13    9      0.21      0.00
    2   13    9     -0.43      0.00
    3   13    9     -1.13      0.00
    4   13    9      0.68      0.00
    5   13    9      2.90      0.00
    6   13    9      1.97      0.00
    7   13    9      0.39      0.00
    8   13    9      0.42      0.00
    9   13    9      0.17      0.00
   10   13    9      0.30      0.00
   11   13    9      1.04      0.00
   12   13    9      0.56      0.00
   13   13    9     -0.05      0.00
   14   13    9      0.29      0.00
   15   13    9      1.72      0.00
   16   13    9      3.29      0.00
  -20   14    9     -0.42      0.00
  -19   14    9     -1.86      0.00
  -18   14    9     -2.25      0.00
  -17   14    9     -1.38      0.00
  -16   14    9     -1.32      0.00
  -15   14    9     -0.88      0.00
  -14   14    9      0.55      0.00
  -13   14    9     -0.07      0.00
  -12   14    9     -1.63      0.00
  -11   14    9     -0.70      0.00
  -10   14    9      1.10      0.00
   -9   14    9      0.79      0.00
   -8   14    9     -0.99      0.00
   -7   14    9     -1.30      0.00
   -6   14    9      0.53      0.00
   -5   14    9      2.42      0.00
   -4   14    9      3.71      0.00
   -3   14    9      3.50      0.00
   -2   14    9      0.85      0.00
   -1   14    9     -1.22      0.00
    0   14    9     -0.70      0.00
    1   14    9      0.17      0.00
    2   14    9     -0.12      0.00
    3   14    9     -0.43      0.00
    4   14    9      0.55      0.00
    5   14    9      1.64      0.00
    6   14    9      1.31      0.00
    7   14    9     -0.02      0.00
    8   14    9     -1.52      0.00
    9   14    9     -2.08      0.00
   10   14    9     -1.73      0.00
   11   14    9     -1.54      0.00
   12   14    9     -1.11      0.00
   13   14    9     -1.13      0.00
   14   14    9     -2.02      0.00
   15   14    9     -1.70      0.00
   16   14    9     -0.15      0.00
  -19   15    9      0.17      0.00
  -18   15    9     -0.27      0.00
  -17   15    9      0.85      0.00
  -16   15    9      1.92      0.00
  -15   15    9      1.70      0.00
  -14   15    9      1.52      0.00
  -13   15    9      1.90      0.00
  -12   15    9      0.74      0.00
  -11   15    9     -1.00      0.00
  -10   15    9     -0.25      0.00
   -9   15    9      0.87      0.00
   -8   15    9     -0.21      0.00
   -7   15    9     -0.80      0.00
   -6   15    9     -0.07      0.00
   -5   15    9     -0.61      0.00
   -4   15    9     -1.26      0.00
   -3   15    9      0.30      0.00
   -2   15    9      1.89      0.00
   -1   15    9      1.57      0.00
    0   15    9      0.74      0.00
    1   15    9     -0.41      0.00
    2   15    9     -1.72      0.00
    3   15    9     -0.69      0.00
    4   15    9      1.65      0.00
    5   15    9      1.83      0.00
    6   15    9      0.68      0.00
    7   15    9     -0.07      0.00
    8   15    9     -0.89      0.00
    9   15    9     -1.39      0.00
   10   15    9     -0.92      0.00
   11   15    9     -0.44      0.00
   12   15    9     -1.10      0.00
   13   15    9     -1.45      0.00
   14   15    9     -0.08      0.00
   15   15    9      0.88      0.00
  -18   16    9      0.55      0.00
  -17   16    9      1.68      0.00
  -16   16    9      2.83      0.00
  -15   16    9      2.30      0.00
  -14   16    9      1.36      0.00
  -13   16    9      0.81      0.00
  -12   16    9      0.19      0.00
  -11   16    9     -0.49      0.00
  -10   16    9      0.11      0.00
   -9   16    9      1.94      0.00
   -8   16    9      1.07      0.00
   -7   16    9     -1.98      0.00
   -6   16    9     -1.55      0.00
   -5   16    9      0.98      0.00
   -4   16    9      0.56      0.00
   -3   16    9     -1.43      0.00
   -2   16    9     -1.53      0.00
   -1   16    9      0.22      0.00
    0   16    9      1.59      0.00
    1   16    9      1.36      0.00
    2   16    9      0.19      0.00
    3   16    9     -0.73      0.00
    4   16    9      0.40      0.00
    5   16    9      2.51      0.00
    6   16    9      1.83      0.00
    7   16    9     -0.16      0.00
    8   16    9     -0.27      0.00
    9   16    9     -0.52      0.00
   10   16    9     -1.52      0.00
   11   16    9     -1.04      0.00
   12   16    9     -0.15      0.00
   13   16    9     -0.56      0.00
   14   16    9     -0.84      0.00
  -17   17    9      0.67      0.00
  -16   17    9     -0.60      0.00
  -15   17    9     -1.06      0.00
  -14   17    9     -0.03      0.00
  -13   17    9      1.36      0.00
  -12   17    9      1.15      0.00
  -11   17    9     -0.92      0.00
  -10   17    9     -1.28      0.00
   -9   17    9     -0.98      0.00
   -8   17    9     -2.35      0.00
   -7   17    9     -1.73      0.00
   -6   17    9      0.08      0.00
   -5   17    9      0.34      0.00
   -4   17    9      1.34      0.00
   -3   17    9      2.00      0.00
   -2   17    9      1.65      0.00
   -1   17    9      3.08      0.00
    0   17    9      3.98      0.00
    1   17    9      2.37      0.00
    2   17    9      0.72      0.00
    3   17    9      0.06      0.00
    4   17    9      0.20      0.00
    5   17    9      0.87      0.00
    6   17    9      1.09      0.00
    7   17    9      0.37      0.00
    8   17    9     -0.41      0.00
    9   17    9     -0.27      0.00
   10   17    9     -0.47      0.00
   11   17    9     -1.35      0.00
   12   17    9     -1.61      0.00
   13   17    9     -2.11      0.00
  -16   18    9      0.89      0.00
  -15   18    9     -0.66      0.00
  -14   18    9     -1.18      0.00
  -13   18    9      0.48      0.00
  -12   18    9     -0.41      0.00
  -11   18    9     -3.38      0.00
  -10   18    9     -2.71      0.00
   -9   18    9      0.19      0.00
   -8   18    9      1.44      0.00
   -7   18    9      0.09      0.00
   -6   18    9     -1.56      0.00
   -5   18    9     -0.64      0.00
   -4   18    9     -0.65      0.00
   -3   18    9     -2.09      0.00
   -2   18    9      0.24      0.00
   -1   18    9      3.31      0.00
    0   18    9      3.04      0.00
    1   18    9      1.46      0.00
    2   18    9     -0.80      0.00
    3   18    9     -2.23      0.00
    4   18    9     -1.53      0.00
    5   18    9     -1.04      0.00
    6   18    9     -1.21      0.00
    7   18    9     -0.89      0.00
    8   18    9     -0.21      0.00
    9   18    9      0.01      0.00
   10   18    9     -0.25      0.00
   11   18    9      0.33      0.00
   12   18    9      1.09      0.00
   13   18    9      0.87      0.00
  -15   19    9     -2.92      0.00
  -14   19    9     -0.22      0.00
  -13   19    9      1.89      0.00
  -12   19    9      1.94      0.00
  -11   19    9      1.02      0.00
  -10   19    9     -2.05      0.00
   -9   19    9     -2.93      0.00
   -8   19    9      0.66      0.00
   -7   19    9      1.38      0.00
   -6   19    9     -0.49      0.00
   -5   19    9      0.42      0.00
   -4   19    9      1.35      0.00
   -3   19    9      0.35      0.00
   -2   19    9     -0.67      0.00
   -1   19    9     -0.09      0.00
    0   19    9      2.13      0.00
    1   19    9      2.43      0.00
    2   19    9     -0.05      0.00
    3   19    9     -2.48      0.00
    4   19    9     -3.90      0.00
    5   19    9     -3.31      0.00
    6   19    9     -1.08      0.00
    7   19    9      0.57      0.00
    8   19    9      1.16      0.00
    9   19    9      0.68      0.00
   10   19    9     -0.07      0.00
   11   19    9      0.15      0.00
  -14   20    9     -0.40      0.00
  -13   20    9      0.97      0.00
  -12   20    9     -1.13      0.00
  -11   20    9     -3.31      0.00
  -10   20    9     -3.08      0.00
   -9   20    9     -2.13      0.00
   -8   20    9     -1.41      0.00
   -7   20    9      1.67      0.00
   -6   20    9      4.10      0.00
   -5   20    9      0.77      0.00
   -4   20    9     -2.44      0.00
   -3   20    9     -0.99      0.00
   -2   20    9      0.24      0.00
   -1   20    9      0.02      0.00
    0   20    9     -0.28      0.00
    1   20    9     -1.30      0.00
    2   20    9     -1.44      0.00
    3   20    9     -0.52      0.00
    4   20    9     -0.58      0.00
    5   20    9     -0.97      0.00
    6   20    9     -0.32      0.00
    7   20    9      0.17      0.00
    8   20    9     -0.34      0.00
    9   20    9      0.06      0.00
   10   20    9      1.28      0.00
  -13   21    9      4.12      0.00
  -12   21    9      3.42      0.00
  -11   21    9     -0.01      0.00
  -10   21    9     -0.89      0.00
   -9   21    9      0.43      0.00
   -8   21    9     -0.96      0.00
   -7   21    9     -3.98      0.00
   -6   21    9     -3.47      0.00
   -5   21    9     -1.04      0.00
   -4   21    9     -2.73      0.00
   -3   21    9     -6.22      0.00
   -2   21    9     -4.52      0.00
   -1   21    9      0.34      0.00
    0   21    9      2.26      0.00
    1   21    9      1.05      0.00
    2   21    9     -1.37      0.00
    3   21    9     -3.85      0.00
    4   21    9     -4.60      0.00
    5   21    9     -3.19      0.00
    6   21    9     -1.31      0.00
    7   21    9     -0.44      0.00
    8   21    9     -0.48      0.00
    9   21    9     -0.52      0.00
  -11   22    9     -1.10      0.00
  -10   22    9     -2.42      0.00
   -9   22    9     -3.32      0.00
   -8   22    9     -3.46      0.00
   -7   22    9     -2.18      0.00
   -6   22    9      0.26      0.00
   -5   22    9      0.50      0.00
   -4   22    9     -1.13      0.00
   -3   22    9     -1.67      0.00
   -2   22    9     -2.20      0.00
   -1   22    9     -3.35      0.00
    0   22    9     -3.29      0.00
    1   22    9     -1.48      0.00
    2   22    9      0.47      0.00
    3   22    9      0.58      0.00
    4   22    9      0.21      0.00
    5   22    9      0.89      0.00
    6   22    9      0.68      0.00
    7   22    9     -0.17      0.00
   -9   23    9     -0.27      0.00
   -8   23    9     -4.85      0.00
   -7   23    9     -7.54      0.00
   -6   23    9     -2.31      0.00
   -5   23    9      2.89      0.00
   -4   23    9      0.60      0.00
   -3   23    9     -5.32      0.00
   -2   23    9     -5.62      0.00
   -1   23    9     -1.60      0.00
    0   23    9     -1.72      0.00
    1   23    9     -4.66      0.00
    2   23    9     -5.61      0.00
    3   23    9     -4.21      0.00
    4   23    9     -0.57      0.00
    5   23    9      2.28      0.00
   -5   24    9      1.33      0.00
   -4   24    9      3.88      0.00
   -3   24    9      0.17      0.00
   -2   24    9     -2.45      0.00
   -1   24    9     -1.68      0.00
    0   24    9      0.18      0.00
    1   24    9      2.47      0.00
  -24    0   10     -1.01      0.00
  -23    0   10     -1.47      0.00
  -22    0   10     -0.54      0.00
  -21    0   10      0.06      0.00
  -20    0   10     -1.02      0.00
  -19    0   10     -1.09      0.00
  -18    0   10     -1.16      0.00
  -17    0   10     -3.16      0.00
  -16    0   10     -4.01      0.00
  -15    0   10     -1.38      0.00
  -14    0   10      1.11      0.00
  -13    0   10     -0.01      0.00
  -12    0   10     -1.17      0.00
  -11    0   10      0.26      0.00
  -10    0   10      1.32      0.00
   -9    0   10      2.23      0.00
   -8    0   10      3.14      0.00
   -7    0   10      1.70      0.00
   -6    0   10      2.36      0.00
   -5    0   10      8.80      0.00
   -4    0   10     13.47      0.00
   -3    0   10      8.98      0.00
   -2    0   10     -0.57      0.00
   -1    0   10     -6.60      0.00
    0    0   10     -5.44      0.00
    1    0   10      1.42      0.00
    2    0   10      8.71      0.00
    3    0   10     12.64      0.00
    4    0   10     14.13      0.00
    5    0   10     11.36      0.00
    6    0   10      4.00      0.00
    7    0   10     -0.84      0.00
    8    0   10     -1.44      0.00
    9    0   10     -1.81      0.00
   10    0   10     -1.61      0.00
   11    0   10      0.29      0.00
   12    0   10      2.62      0.00
   13    0   10      2.52      0.00
   14    0   10     -0.26      0.00
   15    0   10     -0.24      0.00
   16    0   10      2.68      0.00
   17    0   10      2.15      0.00
   18    0   10     -0.97      0.00
   19    0   10     -2.07      0.00
  -24    1   10      1.07      0.00
  -23    1   10      2.95      0.00
  -22    1   10      2.93      0.00
  -21    1   10      0.89      0.00
  -20    1   10      0.14      0.00
  -19    1   10      0.10      0.00
  -18    1   10      0.09      0.00
  -17    1   10      0.77      0.00
  -16    1   10      0.30      0.00
  -15    1   10     -0.04      0.00
  -14    1   10      1.35      0.00
  -13    1   10      1.38      0.00
  -12    1   10      0.03      0.00
  -11    1   10     -0.68      0.00
  -10    1   10     -1.42      0.00
   -9    1   10     -1.24      0.00
   -8    1   10      1.02      0.00
   -7    1   10      2.13      0.00
   -6    1   10     -0.46      0.00
   -5    1   10     -2.66      0.00
   -4    1   10     -0.66      0.00
   -3    1   10      1.97      0.00
   -2    1   10      1.64      0.00
   -1    1   10      0.27      0.00
    0    1   10      0.72      0.00
    1    1   10      2.10      0.00
    2    1   10      0.92      0.00
    3    1   10     -1.69      0.00
    4    1   10     -1.98      0.00
    5    1   10     -1.01      0.00
    6    1   10     -0.86      0.00
    7    1   10     -1.67      0.00
    8    1   10     -2.47      0.00
    9    1   10     -1.49      0.00
   10    1   10     -0.29      0.00
   11    1   10     -0.53      0.00
   12    1   10     -0.11      0.00
   13    1   10      1.14      0.00
   14    1   10      1.42      0.00
   15    1   10      0.84      0.00
   16    1   10      0.40      0.00
   17    1   10      0.62      0.00
   18    1   10      0.40      0.00
   19    1   10     -0.78      0.00
  -23    2   10     -0.66      0.00
  -22    2   10     -0.05      0.00
  -21    2   10      0.42      0.00
  -20    2   10      0.14      0.00
  -19    2   10     -0.29      0.00
  -18    2   10      0.06      0.00
  -17    2   10     -0.19      0.00
  -16    2   10     -0.94      0.00
  -15    2   10     -0.39      0.00
  -14    2   10      0.25      0.00
  -13    2   10     -0.45      0.00
  -12    2   10     -1.56      0.00
  -11    2   10     -1.89      0.00
  -10    2   10     -1.24      0.00
   -9    2   10     -0.95      0.00
   -8    2   10     -1.35      0.00
   -7    2   10     -1.03      0.00
   -6    2   10      0.51      0.00
   -5    2   10      3.62      0.00
   -4    2   10      6.96      0.00
   -3    2   10      6.10      0.00
   -2    2   10     -0.11      0.00
   -1    2   10     -6.49      0.00
    0    2   10     -7.59      0.00
    1    2   10     -3.10      0.00
    2    2   10      3.17      0.00
    3    2   10      6.75      0.00
    4    2   10      5.75      0.00
    5    2   10      3.49      0.00
    6    2   10      3.04      0.00
    7    2   10      2.07      0.00
    8    2   10     -0.36      0.00
    9    2   10     -1.68      0.00
   10    2   10     -1.39      0.00
   11    2   10     -0.32      0.00
   12    2   10      0.91      0.00
   13    2   10      1.16      0.00
   14    2   10      0.46      0.00
   15    2   10     -0.04      0.00
   16    2   10      0.13      0.00
   17    2   10      0.17      0.00
   18    2   10     -0.79      0.00
   19    2   10     -1.96      0.00
  -23    3   10      3.03      0.00
  -22    3   10      2.62      0.00
  -21    3   10      0.49      0.00
  -20    3   10     -0.15      0.00
  -19    3   10      0.27      0.00
  -18    3   10      0.49      0.00
  -17    3   10      0.64      0.00
  -16    3   10      0.14      0.00
  -15    3   10     -0.19      0.00
  -14    3   10      1.03      0.00
  -13    3   10      1.60      0.00
  -12    3   10      0.05      0.00
  -11    3   10     -1.26      0.00
  -10    3   10     -1.48      0.00
   -9    3   10     -0.66      0.00
   -8    3   10      2.04      0.00
   -7    3   10      3.17      0.00
   -6    3   10     -0.52      0.00
   -5    3   10     -4.09      0.00
   -4    3   10     -2.41      0.00
   -3    3   10      1.62      0.00
   -2    3   10      2.87      0.00
   -1    3   10      1.32      0.00
    0    3   10      0.78      0.00
    1    3   10      1.73      0.00
    2    3   10      1.01      0.00
    3    3   10     -0.85      0.00
    4    3   10     -1.11      0.00
    5    3   10     -0.41      0.00
    6    3   10     -0.35      0.00
    7    3   10     -0.79      0.00
    8    3   10     -0.60      0.00
    9    3   10      0.59      0.00
   10    3   10      1.02      0.00
   11    3   10     -0.01      0.00
   12    3   10     -0.20      0.00
   13    3   10      1.06      0.00
   14    3   10      0.83      0.00
   15    3   10     -1.14      0.00
   16    3   10     -0.98      0.00
   17    3   10      1.34      0.00
   18    3   10      1.60      0.00
   19    3   10     -0.07      0.00
  -23    4   10     -0.71      0.00
  -22    4   10      0.38      0.00
  -21    4   10      0.28      0.00
  -20    4   10      0.06      0.00
  -19    4   10     -0.23      0.00
  -18    4   10     -0.27      0.00
  -17    4   10      0.72      0.00
  -16    4   10      1.46      0.00
  -15    4   10      0.63      0.00
  -14    4   10     -0.31      0.00
  -13    4   10      0.20      0.00
  -12    4   10      0.45      0.00
  -11    4   10     -0.43      0.00
  -10    4   10     -0.83      0.00
   -9    4   10     -1.22      0.00
   -8    4   10     -1.63      0.00
   -7    4   10     -0.30      0.00
   -6    4   10      1.12      0.00
   -5    4   10      0.71      0.00
   -4    4   10      1.21      0.00
   -3    4   10      3.14      0.00
   -2    4   10      2.04      0.00
   -1    4   10     -2.22      0.00
    0    4   10     -4.79      0.00
    1    4   10     -4.54      0.00
    2    4   10     -3.02      0.00
    3    4   10     -1.85      0.00
    4    4   10     -2.48      0.00
    5    4   10     -2.27      0.00
    6    4   10      0.44      0.00
    7    4   10      1.85      0.00
    8    4   10      0.35      0.00
    9    4   10     -1.87      0.00
   10    4   10     -2.56      0.00
   11    4   10     -1.45      0.00
   12    4   10     -1.10      0.00
   13    4   10     -1.18      0.00
   14    4   10      0.29      0.00
   15    4   10      0.59      0.00
   16    4   10     -1.00      0.00
   17    4   10     -1.10      0.00
   18    4   10     -0.25      0.00
   19    4   10     -0.45      0.00
  -23    5   10     -0.94      0.00
  -22    5   10     -2.34      0.00
  -21    5   10     -2.12      0.00
  -20    5   10     -1.29      0.00
  -19    5   10      0.08      0.00
  -18    5   10      0.81      0.00
  -17    5   10     -0.75      0.00
  -16    5   10     -1.58      0.00
  -15    5   10     -0.62      0.00
  -14    5   10     -0.41      0.00
  -13    5   10     -0.64      0.00
  -12    5   10     -0.40      0.00
  -11    5   10     -0.12      0.00
  -10    5   10      0.00      0.00
   -9    5   10     -0.17      0.00
   -8    5   10     -0.08      0.00
   -7    5   10      0.36      0.00
   -6    5   10     -0.14      0.00
   -5    5   10     -1.86      0.00
   -4    5   10     -2.47      0.00
   -3    5   10     -0.83      0.00
   -2    5   10      0.47      0.00
   -1    5   10     -0.02      0.00
    0    5   10     -0.66      0.00
    1    5   10     -0.13      0.00
    2    5   10      1.12      0.00
    3    5   10      1.30      0.00
    4    5   10      0.59      0.00
    5    5   10      0.34      0.00
    6    5   10     -0.32      0.00
    7    5   10     -0.05      0.00
    8    5   10      2.23      0.00
    9    5   10      3.09      0.00
   10    5   10      1.97      0.00
   11    5   10      1.37      0.00
   12    5   10      1.82      0.00
   13    5   10      2.22      0.00
   14    5   10      0.71      0.00
   15    5   10     -1.25      0.00
   16    5   10     -0.37      0.00
   17    5   10      1.70      0.00
   18    5   10      2.10      0.00
   19    5   10      1.09      0.00
  -23    6   10     -1.32      0.00
  -22    6   10     -0.91      0.00
  -21    6   10     -0.98      0.00
  -20    6   10     -1.30      0.00
  -19    6   10     -0.95      0.00
  -18    6   10     -0.91      0.00
  -17    6   10     -0.64      0.00
  -16    6   10     -0.01      0.00
  -15    6   10     -0.29      0.00
  -14    6   10     -0.57      0.00
  -13    6   10     -0.52      0.00
  -12    6   10     -0.63      0.00
  -11    6   10     -0.35      0.00
  -10    6   10     -0.10      0.00
   -9    6   10     -0.21      0.00
   -8    6   10     -0.47      0.00
   -7    6   10     -0.64      0.00
   -6    6   10      0.23      0.00
   -5    6   10      1.32      0.00
   -4    6   10      1.26      0.00
   -3    6   10      1.48      0.00
   -2    6   10      2.46      0.00
   -1    6   10      2.01      0.00
    0    6   10      0.01      0.00
    1    6   10     -1.33      0.00
    2    6   10     -2.12      0.00
    3    6   10     -2.54      0.00
    4    6   10     -1.32      0.00
    5    6   10     -0.53      0.00
    6    6   10     -0.95      0.00
    7    6   10      0.01      0.00
    8    6   10      0.58      0.00
    9    6   10     -0.76      0.00
   10    6   10     -1.12      0.00
   11    6   10     -0.55      0.00
   12    6   10     -0.59      0.00
   13    6   10     -0.45      0.00
   14    6   10      0.27      0.00
   15    6   10      0.29      0.00
   16    6   10     -1.17      0.00
   17    6   10     -1.86      0.00
   18    6   10     -0.57      0.00
   19    6   10      0.21      0.00
  -23    7   10     -0.27      0.00
  -22    7   10     -1.39      0.00
  -21    7   10     -2.46      0.00
  -20    7   10     -2.02      0.00
  -19    7   10      0.22      0.00
  -18    7   10      1.49      0.00
  -17    7   10      0.03      0.00
  -16    7   10     -1.52      0.00
  -15    7   10     -0.41      0.00
  -14    7   10      1.01      0.00
  -13    7   10      0.33      0.00
  -12    7   10     -0.83      0.00
  -11    7   10     -1.33      0.00
  -10    7   10     -1.17      0.00
   -9    7   10     -0.71      0.00
   -8    7   10     -1.29      0.00
   -7    7   10     -1.75      0.00
   -6    7   10     -0.86      0.00
   -5    7   10     -0.38      0.00
   -4    7   10     -0.40      0.00
   -3    7   10     -0.42      0.00
   -2    7   10     -1.49      0.00
   -1    7   10     -2.11      0.00
    0    7   10     -0.45      0.00
    1    7   10      1.41      0.00
    2    7   10      2.01      0.00
    3    7   10      2.50      0.00
    4    7   10      2.12      0.00
    5    7   10      0.13      0.00
    6    7   10     -0.92      0.00
    7    7   10      0.30      0.00
    8    7   10      2.02      0.00
    9    7   10      2.07      0.00
   10    7   10      0.27      0.00
   11    7   10     -0.66      0.00
   12    7   10      0.09      0.00
   13    7   10      0.38      0.00
   14    7   10      1.01      0.00
   15    7   10      2.20      0.00
   16    7   10      0.98      0.00
   17    7   10     -1.16      0.00
   18    7   10     -0.58      0.00
  -22    8   10     -1.78      0.00
  -21    8   10     -0.30      0.00
  -20    8   10      1.13      0.00
  -19    8   10      0.62      0.00
  -18    8   10      0.27      0.00
  -17    8   10      0.41      0.00
  -16    8   10     -0.50      0.00
  -15    8   10     -1.26      0.00
  -14    8   10     -0.72      0.00
  -13    8   10     -0.16      0.00
  -12    8   10     -0.54      0.00
  -11    8   10     -1.20      0.00
  -10    8   10     -0.76      0.00
   -9    8   10      0.66      0.00
   -8    8   10      1.27      0.00
   -7    8   10      0.84      0.00
   -6    8   10      1.05      0.00
   -5    8   10      2.62      0.00
   -4    8   10      3.65      0.00
   -3    8   10      2.46      0.00
   -2    8   10      0.76      0.00
   -1    8   10     -0.07      0.00
    0    8   10     -0.99      0.00
    1    8   10     -1.02      0.00
    2    8   10      0.97      0.00
    3    8   10      2.56      0.00
    4    8   10      2.04      0.00
    5    8   10      0.93      0.00
    6    8   10      0.45      0.00
    7    8   10     -0.04      0.00
    8    8   10     -0.50      0.00
    9    8   10     -0.21      0.00
   10    8   10     -0.13      0.00
   11    8   10     -0.73      0.00
   12    8   10     -0.34      0.00
   13    8   10      0.85      0.00
   14    8   10      1.32      0.00
   15    8   10      1.61      0.00
   16    8   10      1.88      0.00
   17    8   10      1.43      0.00
   18    8   10      1.30      0.00
  -22    9   10      0.69      0.00
  -21    9   10     -1.16      0.00
  -20    9   10     -1.75      0.00
  -19    9   10     -0.48      0.00
  -18    9   10      0.58      0.00
  -17    9   10      0.20      0.00
  -16    9   10     -0.88      0.00
  -15    9   10     -0.69      0.00
  -14    9   10      1.04      0.00
  -13    9   10      1.80      0.00
  -12    9   10      0.12      0.00
  -11    9   10     -1.45      0.00
  -10    9   10     -0.52      0.00
   -9    9   10      0.59      0.00
   -8    9   10     -0.35      0.00
   -7    9   10     -1.83      0.00
   -6    9   10     -1.91      0.00
   -5    9   10     -0.31      0.00
   -4    9   10      1.04      0.00
   -3    9   10      0.37      0.00
   -2    9   10     -0.58      0.00
   -1    9   10     -0.14      0.00
    0    9   10      0.78      0.00
    1    9   10      1.23      0.00
    2    9   10      1.09      0.00
    3    9   10      0.98      0.00
    4    9   10      0.68      0.00
    5    9   10     -0.09      0.00
    6    9   10      0.07      0.00
    7    9   10      1.28      0.00
    8    9   10      2.21      0.00
    9    9   10      1.96      0.00
   10    9   10      0.29      0.00
   11    9   10     -1.00      0.00
   12    9   10     -0.89      0.00
   13    9   10     -0.34      0.00
   14    9   10      1.04      0.00
   15    9   10      2.15      0.00
   16    9   10      0.50      0.00
   17    9   10     -2.18      0.00
   18    9   10     -2.52      0.00
  -22   10   10     -0.41      0.00
  -21   10   10      1.80      0.00
  -20   10   10      2.67      0.00
  -19   10   10      1.04      0.00
  -18   10   10     -0.18      0.00
  -17   10   10      0.06      0.00
  -16   10   10      0.10      0.00
  -15   10   10     -0.73      0.00
  -14   10   10     -0.56      0.00
  -13   10   10      1.48      0.00
  -12   10   10      2.21      0.00
  -11   10   10     -0.02      0.00
  -10   10   10     -1.61      0.00
   -9   10   10     -0.19      0.00
   -8   10   10      1.89      0.00
   -7   10   10      1.65      0.00
   -6   10   10      0.35      0.00
   -5   10   10      1.05      0.00
   -4   10   10      2.64      0.00
   -3   10   10      2.10      0.00
[truncated: 4,135,803 more chars]
